# Supplementary material for: (E)-4-(2,5-Dimethoxy­benzyl­idene)-2-phenyl-1,3-oxazol-5(4H)-one
Source: Acta Crystallogr Sect E Struct Rep Online. 2009 Jul 4;65(Pt 8):o1746. doi: 10.1107/S1600536809024593 (PMC2977274; doi:10.1107/S1600536809024593)
Supplement: Supplementary file 2 [file e-65-o1746-Isup2.hkl]

# 
# h,k,l, Fc-squared, Fo-squared, sigma(Fo-squared) and status flag 
# 
data_I
_shelx_title '  P-1' 
_shelx_refln_list_code          4 
_shelx_F_calc_maximum      218.48 
_exptl_crystal_F_000       648.00 
_reflns_d_resolution_high  0.7696 
 
loop_ 
 _symmetry_equiv_pos_as_xyz 
 'x, y, z' 
 '-x, -y, -z' 
 
_cell_length_a     7.3893 
_cell_length_b    10.6747 
_cell_length_c    19.9788 
_cell_angle_alpha  92.408 
_cell_angle_beta   89.780 
_cell_angle_gamma 109.589 
 
_shelx_F_squared_multiplier     1.000 
 
loop_ 
 _refln_index_h 
 _refln_index_k 
 _refln_index_l 
 _refln_F_squared_calc 
 _refln_F_squared_meas 
 _refln_F_squared_sigma 
 _refln_observed_status 
   1   0   0      160.56      150.79      4.26 o 
   2   0   0     5904.02     5699.74     86.82 o 
   3   0   0        3.76        8.17      3.41 o 
   4   0   0     6001.03     5873.46    132.16 o 
   5   0   0      311.61      319.37     16.96 o 
   6   0   0        6.62        8.61      7.66 o 
   7   0   0       78.06       73.23     12.26 o 
   8   0   0       18.23       11.00      6.54 o 
   9   0   0      126.51      109.24     16.07 o 
  -9   1   0       33.69       34.31     12.62 o 
  -8   1   0       74.99       65.88     13.17 o 
  -7   1   0        9.30        5.43      4.27 o 
  -6   1   0       96.18      100.42     11.60 o 
  -5   1   0       32.19       26.98      5.08 o 
  -4   1   0      175.68      162.90     11.99 o 
  -3   1   0      224.02      213.97      6.20 o 
  -2   1   0    11013.18    10789.08    155.24 o 
  -1   1   0      344.23      335.83     14.35 o 
   0   1   0       63.24       61.32      2.05 o 
   1   1   0       19.56       21.25      3.80 o 
   2   1   0      726.63      679.40     20.54 o 
   3   1   0       91.83       91.38      8.68 o 
   4   1   0      510.22      525.38     20.97 o 
   5   1   0      411.52      408.84     20.02 o 
   6   1   0      182.20      194.21     16.24 o 
   7   1   0       40.67       67.50     12.47 o 
   8   1   0        6.52        1.47      9.33 o 
  -9   2   0        0.45       -0.41      9.20 o 
  -8   2   0       58.68       44.94      7.63 o 
  -7   2   0       15.08       16.38      4.48 o 
  -6   2   0       41.38       39.14      5.70 o 
  -5   2   0        9.62       19.55      3.51 o 
  -4   2   0       24.49       41.43     11.26 o 
  -3   2   0      790.26      776.98     12.65 o 
  -2   2   0     2829.16     2782.44     43.90 o 
  -1   2   0      359.27      328.50     11.53 o 
   0   2   0     1984.11     1940.15     29.08 o 
   1   2   0       36.52       37.45      5.44 o 
   2   2   0      401.21      400.63     15.49 o 
   3   2   0      685.22      633.94     22.91 o 
   4   2   0      104.88      114.52     11.07 o 
   5   2   0        1.52       10.99      7.09 o 
   6   2   0      120.14      127.40     14.58 o 
   7   2   0       10.97       26.71     10.35 o 
   8   2   0       39.82       36.46     12.25 o 
  -9   3   0       12.27       26.21     10.30 o 
  -8   3   0      240.77      220.81     12.15 o 
  -7   3   0      123.57      129.79      7.53 o 
  -6   3   0       34.72       43.13      6.11 o 
  -5   3   0      184.27      224.09      9.50 o 
  -4   3   0     2643.16     2610.62     34.58 o 
  -3   3   0      387.98      399.31      8.23 o 
  -2   3   0       72.06       89.38      4.43 o 
  -1   3   0      548.08      531.41     28.75 o 
   0   3   0        6.22       -1.53      3.38 o 
   1   3   0      640.72      668.59     11.05 o 
   2   3   0      298.15      304.18     14.91 o 
   3   3   0        1.42        0.42      4.66 o 
   4   3   0        5.09       13.23      6.74 o 
   5   3   0      189.52      193.84     16.05 o 
   6   3   0       56.72       44.63     11.06 o 
   7   3   0       89.14      109.05     15.73 o 
   8   3   0        0.97        5.12     10.85 o 
  -9   4   0        3.47       -1.24      6.35 o 
  -8   4   0       76.52       80.41      7.20 o 
  -7   4   0       14.67       10.61      4.64 o 
  -6   4   0      123.29      127.25      8.14 o 
  -5   4   0       68.71      106.89      6.62 o 
  -4   4   0      113.80      168.61      7.20 o 
  -3   4   0       49.18       22.47      5.92 o 
  -2   4   0      208.30      220.24      7.61 o 
  -1   4   0      366.54      382.07      7.86 o 
   0   4   0      480.41      536.18     14.15 o 
   1   4   0     1214.75     1249.52     16.96 o 
   2   4   0      385.15      361.81     17.30 o 
   3   4   0       81.86       68.13      9.40 o 
   4   4   0      752.12      700.46     28.78 o 
   5   4   0      361.43      348.13     21.39 o 
   6   4   0       37.82       46.79     11.77 o 
   7   4   0       14.21       34.40     11.98 o 
  -9   5   0       14.86       13.48      6.75 o 
  -8   5   0       42.71       37.60      5.90 o 
  -7   5   0        9.60        2.73      5.68 o 
  -6   5   0      151.96      154.88     16.62 o 
  -5   5   0      588.40      626.57     13.12 o 
  -4   5   0        2.54        3.83      3.27 o 
  -3   5   0      342.64      351.90     10.05 o 
  -2   5   0       53.11       61.84      4.85 o 
  -1   5   0      316.84      383.89      8.68 o 
   0   5   0      600.79      630.47     11.01 o 
   1   5   0        3.77        1.17      1.68 o 
   2   5   0       22.17       25.16      7.33 o 
   3   5   0       81.99       64.27     10.33 o 
   4   5   0     1126.22     1110.70     39.80 o 
   5   5   0       21.17       32.58     10.90 o 
   6   5   0       67.55       73.81     14.27 o 
   7   5   0        5.68        8.30     11.37 o 
  -9   6   0        9.87       -6.28     10.52 o 
  -8   6   0       35.72       48.90      6.48 o 
  -7   6   0       70.58       67.00      6.99 o 
  -6   6   0       32.54       34.94      5.23 o 
  -5   6   0      188.13      218.43     12.81 o 
  -4   6   0       22.37       21.65      4.33 o 
  -3   6   0        0.35       -3.74      5.15 o 
  -2   6   0        2.83        6.27      2.65 o 
  -1   6   0       12.54        3.83      2.78 o 
   0   6   0        0.66       -0.37      3.34 o 
   1   6   0        5.55        5.87      3.01 o 
   2   6   0       46.24       33.88      9.01 o 
   3   6   0       37.53       24.80      9.40 o 
   4   6   0       82.20       92.61     13.93 o 
   5   6   0        0.52        4.15      8.92 o 
   6   6   0        0.71        5.25     10.35 o 
  -9   7   0       26.21       29.49     12.81 o 
  -8   7   0       27.14       25.53     11.54 o 
  -7   7   0       20.87       14.25      6.71 o 
  -6   7   0        0.01        6.34      3.01 o 
  -5   7   0       27.60       28.48      7.50 o 
  -4   7   0       25.94       13.87      7.04 o 
  -3   7   0       32.07       22.78      5.11 o 
  -2   7   0      197.43      210.61      6.39 o 
  -1   7   0        0.07       -2.04      3.01 o 
   0   7   0        0.45       -3.67      2.45 o 
   1   7   0       63.74       52.24     10.13 o 
   2   7   0     1226.85     1152.42     39.96 o 
   3   7   0     1044.20      950.01     36.78 o 
   4   7   0      252.08      229.53     20.04 o 
   5   7   0       47.87       51.02     13.14 o 
   6   7   0        0.09       11.08     11.37 o 
  -9   8   0        1.36        3.45     12.53 o 
  -8   8   0        9.31        5.86     11.30 o 
  -7   8   0        7.88       11.03      4.35 o 
  -6   8   0      105.23      108.29      8.34 o 
  -5   8   0       43.76       41.65      4.38 o 
  -4   8   0      393.42      375.40     20.09 o 
  -3   8   0      822.17      871.62     14.78 o 
  -2   8   0      316.69      312.75      8.14 o 
  -1   8   0       37.00       34.36      4.32 o 
   0   8   0      321.31      313.93     21.91 o 
   1   8   0     1081.98     1059.08     38.10 o 
   2   8   0       58.58       57.63     11.91 o 
   3   8   0        6.39        3.68      8.89 o 
   4   8   0       48.91       49.49     12.67 o 
   5   8   0        1.14        0.23     10.43 o 
  -8   9   0       77.54      117.55     17.74 o 
  -7   9   0        0.90        3.66     10.20 o 
  -6   9   0       17.61       27.23      4.84 o 
  -5   9   0        5.08        2.81      4.58 o 
  -4   9   0      701.99      705.73     16.77 o 
  -3   9   0       26.56       21.37      4.12 o 
  -2   9   0      281.52      278.34      8.38 o 
  -1   9   0      468.44      504.94     12.44 o 
   0   9   0     1489.79     1456.11     47.27 o 
   1   9   0      509.74      492.66     26.32 o 
   2   9   0      301.16      305.77     22.07 o 
   3   9   0        3.32       -8.98      8.02 o 
   4   9   0       26.07       22.27     12.04 o 
  -8  10   0        9.30       14.11     12.61 o 
  -7  10   0        0.64       -6.43     10.02 o 
  -6  10   0      168.04      183.07     18.23 o 
  -5  10   0       12.19       26.68      5.52 o 
  -4  10   0       15.20        8.19      5.85 o 
  -3  10   0      102.50      112.14      6.40 o 
  -2  10   0       29.41       33.13      5.32 o 
  -1  10   0        2.64       -4.10      5.44 o 
   0  10   0      178.95      206.98     18.79 o 
   1  10   0        0.08        1.79      9.44 o 
   2  10   0        7.60       14.76     10.88 o 
   3  10   0       42.16       57.23     13.73 o 
  -8  11   0      118.27       90.98     17.70 o 
  -7  11   0        0.18       -6.96     10.85 o 
  -6  11   0        6.10       12.26     10.99 o 
  -5  11   0       29.89       13.90     10.21 o 
  -4  11   0      104.87      104.30     10.24 o 
  -3  11   0      123.66      126.55      8.15 o 
  -2  11   0       27.77       19.85     10.29 o 
  -1  11   0        1.93       -2.78      8.14 o 
   0  11   0       28.01       42.63     12.47 o 
   1  11   0        3.66       11.94     10.60 o 
   2  11   0        7.10       23.18     12.10 o 
  -7  12   0        2.61        0.04     12.18 o 
  -6  12   0        0.84        2.38     10.36 o 
  -5  12   0        0.11       -3.64      9.20 o 
  -4  12   0      168.38      176.09     12.38 o 
  -3  12   0       29.16       28.25      5.92 o 
  -2  12   0       25.42       22.77      7.19 o 
  -1  12   0       10.14       25.29      7.52 o 
   0  12   0        1.63       15.90     11.24 o 
   1  12   0       10.45        9.85     11.95 o 
  -6  13   0      118.93      153.92     20.23 o 
  -5  13   0       45.37       40.04     12.99 o 
  -4  13   0       18.12       13.32     10.27 o 
  -3  13   0        1.01       -2.98     10.81 o 
  -2  13   0        5.16       -0.30      7.05 o 
  -1  13   0        6.48        2.34      7.24 o 
   0  13   0       15.06       11.81     12.16 o 
   0 -13   1      148.81      176.62     14.26 o 
   1 -13   1       11.88       19.63      7.98 o 
   2 -13   1        4.13       -5.27      6.77 o 
   3 -13   1        0.03        9.45     10.71 o 
   4 -13   1       21.43        2.46     10.56 o 
   5 -13   1      102.12      125.08     17.01 o 
   6 -13   1       51.75       97.94     16.86 o 
  -1 -12   1       10.44        2.23     10.61 o 
   0 -12   1       33.81       41.87     13.22 o 
   1 -12   1       50.43       65.04     22.89 o 
   2 -12   1      206.89      214.45     13.04 o 
   3 -12   1      206.34      215.96     13.40 o 
   4 -12   1      400.03      426.19     16.64 o 
   5 -12   1       81.70       82.12     14.76 o 
   6 -12   1        2.19        0.21     10.51 o 
   7 -12   1       12.70       12.43     12.65 o 
  -2 -11   1        0.23       -6.50      9.28 o 
  -1 -11   1        6.91       -1.70      9.44 o 
   0 -11   1        1.00       -1.30      9.42 o 
   1 -11   1        0.48       -1.10      7.00 o 
   2 -11   1        0.00        2.09      5.96 o 
   3 -11   1        7.71        7.61      5.69 o 
   4 -11   1        5.28        2.65      4.54 o 
   5 -11   1       53.43       36.21     11.77 o 
   6 -11   1        0.15        5.47     10.05 o 
   7 -11   1        9.90        5.48     11.94 o 
   8 -11   1        2.48        9.27     13.43 o 
  -3 -10   1        4.03        3.43     10.47 o 
  -2 -10   1       45.36       61.89     13.62 o 
  -1 -10   1       29.96       27.01     10.93 o 
   0 -10   1      154.84      150.48     16.62 o 
   1 -10   1       20.78       22.43      8.47 o 
   2 -10   1       16.30       19.03      4.87 o 
   3 -10   1        0.05        2.60      4.23 o 
   4 -10   1       11.74        7.85      4.69 o 
   5 -10   1       21.99       16.86      7.68 o 
   6 -10   1        8.29       -1.65      8.22 o 
   7 -10   1      133.57      124.31     17.40 o 
   8 -10   1        9.74       11.23     11.64 o 
  -4  -9   1       27.63       38.31     13.01 o 
  -3  -9   1        2.62       11.18      9.97 o 
  -2  -9   1        7.57        2.49      9.16 o 
  -1  -9   1        0.14      -11.36      7.57 o 
   0  -9   1      102.51      102.54     14.12 o 
   1  -9   1      671.22      663.61     14.79 o 
   2  -9   1      344.90      329.63     10.62 o 
   3  -9   1        0.57       -2.95      3.93 o 
   4  -9   1      138.96      144.03      7.85 o 
   5  -9   1        5.25        7.58      6.63 o 
   6  -9   1      296.15      297.90     12.71 o 
   7  -9   1       61.15       53.68     14.21 o 
   8  -9   1       36.68       22.84     12.55 o 
  -5  -8   1        1.26       -5.42     10.10 o 
  -4  -8   1       18.16       12.72     10.38 o 
  -3  -8   1       29.71       23.81     10.06 o 
  -2  -8   1        6.52        1.89      8.49 o 
  -1  -8   1       50.94       65.80     11.88 o 
   0  -8   1      454.29      473.18     13.35 o 
   1  -8   1     1107.03     1116.35     23.74 o 
   2  -8   1        4.97        6.11      3.18 o 
   3  -8   1      270.77      293.94     10.10 o 
   4  -8   1      662.87      712.74     25.36 o 
   5  -8   1       30.16       26.13      5.14 o 
   6  -8   1       60.60       62.53      8.04 o 
   7  -8   1       26.35       26.62      5.16 o 
   8  -8   1        1.18      -11.44      9.33 o 
   9  -8   1      134.56      149.49     20.50 o 
  -6  -7   1       23.77       14.63     11.73 o 
  -5  -7   1        7.31        2.96      9.92 o 
  -4  -7   1       59.18       59.26     12.70 o 
  -3  -7   1      128.71      109.98     14.12 o 
  -2  -7   1       28.08       23.37      9.36 o 
  -1  -7   1       33.69       24.91      8.63 o 
   0  -7   1      209.46      229.39      8.66 o 
   1  -7   1       17.58       26.57      4.46 o 
   2  -7   1      201.49      215.01      7.62 o 
   3  -7   1        0.01       -1.07      3.20 o 
   4  -7   1       70.33       71.82      5.04 o 
   5  -7   1        1.67       -1.33      7.12 o 
   6  -7   1        9.32        7.86      4.79 o 
   7  -7   1       22.10       18.59      5.67 o 
   8  -7   1       56.22       48.20     12.70 o 
   9  -7   1       26.09       26.89     13.50 o 
  -6  -6   1        0.07       -3.71     10.00 o 
  -5  -6   1       10.31        5.30      9.64 o 
  -4  -6   1       90.36      103.91     14.30 o 
  -3  -6   1       14.58       19.98      8.61 o 
  -2  -6   1        1.54        2.19      6.61 o 
  -1  -6   1       24.21       22.26      2.88 o 
   0  -6   1      281.41      267.13      8.67 o 
   1  -6   1      274.49      337.10     22.13 o 
   2  -6   1      344.40      344.91      8.91 o 
   3  -6   1      135.23      139.29      7.30 o 
   4  -6   1        2.05        4.82      3.11 o 
   5  -6   1      166.07      180.68      8.50 o 
   6  -6   1        0.36       -0.99      4.28 o 
   7  -6   1      281.45      267.70     15.11 o 
   8  -6   1        0.24       -4.67      4.66 o 
   9  -6   1        5.51       -2.59      5.27 o 
  -7  -5   1        2.53        5.92     10.35 o 
  -6  -5   1       66.38       58.66     13.18 o 
  -5  -5   1     1734.68     1673.74     54.57 o 
  -4  -5   1      461.82      512.11     25.85 o 
  -3  -5   1       57.55       63.31     10.26 o 
  -2  -5   1       10.57        3.83      5.83 o 
  -1  -5   1      945.77      990.86     18.12 o 
   0  -5   1       63.51       86.07      4.23 o 
   1  -5   1      399.03      451.00      9.50 o 
   2  -5   1      133.33      181.62      7.63 o 
   3  -5   1      449.00      436.18      9.41 o 
   4  -5   1     1273.69     1324.65     20.64 o 
   5  -5   1      668.57      687.68     16.32 o 
   6  -5   1        0.96        3.90      6.73 o 
   7  -5   1      265.88      281.94     12.11 o 
   8  -5   1        9.22        6.46      5.29 o 
   9  -5   1       11.38       15.93      9.44 o 
  -7  -4   1       88.50       81.50     15.29 o 
  -6  -4   1       78.24       75.77     13.39 o 
  -5  -4   1       86.74      106.48     13.84 o 
  -4  -4   1      141.86      152.45     14.42 o 
  -3  -4   1       70.57       80.59     10.05 o 
  -2  -4   1      672.80      639.11     23.66 o 
  -1  -4   1     1496.95     1649.67     27.17 o 
   0  -4   1     1454.13     1536.33     41.72 o 
   1  -4   1      538.52      550.91      9.88 o 
   2  -4   1       44.30       49.09      3.20 o 
   3  -4   1      228.96      217.97      9.49 o 
   4  -4   1       38.51       41.08      4.54 o 
   5  -4   1        5.62        9.36      6.87 o 
   6  -4   1       46.01       46.78      6.25 o 
   7  -4   1       68.50       67.84      7.59 o 
   8  -4   1        4.92        4.32      5.07 o 
   9  -4   1        0.61       -2.23      6.19 o 
  -8  -3   1       16.65       28.43     12.83 o 
  -7  -3   1       11.24       16.60     11.04 o 
  -6  -3   1      157.44      162.54     17.09 o 
  -5  -3   1       12.75        4.05      7.16 o 
  -4  -3   1      143.99      139.10     13.11 o 
  -3  -3   1       36.51       21.61      6.78 o 
  -2  -3   1       57.80       60.91      7.92 o 
  -1  -3   1       30.15       24.35      5.43 o 
   0  -3   1       87.42       96.42      6.86 o 
   1  -3   1      236.76      219.93      5.29 o 
   2  -3   1        5.18        9.04      2.17 o 
   3  -3   1     1459.59     1499.96     21.18 o 
   5  -3   1        2.78        5.93      4.79 o 
   6  -3   1       17.13       21.42      5.32 o 
   7  -3   1       11.50       15.28      6.10 o 
   8  -3   1        1.23       -2.95      7.65 o 
   9  -3   1        3.36        6.93      9.83 o 
  -8  -2   1        1.13       -6.86      9.53 o 
  -7  -2   1       27.86       24.76     10.39 o 
  -6  -2   1       12.47       19.87      9.02 o 
  -5  -2   1       80.66       78.76     10.93 o 
  -4  -2   1       70.87       69.87      4.87 o 
  -3  -2   1      488.46      510.13     10.99 o 
  -2  -2   1       27.29       39.65      6.18 o 
  -1  -2   1      572.64      527.11     16.87 o 
   0  -2   1     3967.84     4008.46     87.17 o 
   1  -2   1      206.51      225.14      7.28 o 
   2  -2   1      608.62      546.39     20.18 o 
   3  -2   1      460.32      473.05     15.44 o 
   4  -2   1      340.97      345.08      8.36 o 
   5  -2   1       41.89       48.76      4.47 o 
   6  -2   1       90.30       91.12      7.89 o 
   7  -2   1      138.22      128.80      9.68 o 
   8  -2   1       13.15       -5.64      7.46 o 
   9  -2   1        0.16        9.73      9.63 o 
  -8  -1   1       54.11       77.19     14.51 o 
  -7  -1   1       28.60       29.44     10.30 o 
  -6  -1   1       61.30       54.20     10.76 o 
  -5  -1   1      106.07      109.31      6.84 o 
  -4  -1   1      353.52      379.78     10.65 o 
  -3  -1   1      380.35      366.57     15.86 o 
  -2  -1   1     1781.44     1775.35     38.78 o 
  -1  -1   1     3453.15     3382.08     36.70 o 
   0  -1   1     3739.20     3802.17     82.11 o 
   1  -1   1      375.23      394.34      7.29 o 
   2  -1   1       21.43       23.91      4.06 o 
   3  -1   1      356.22      134.11      7.48 o 
   4  -1   1      151.24      142.88     11.28 o 
   5  -1   1     1513.36     1526.75     30.19 o 
   6  -1   1      280.39      312.27     21.05 o 
   7  -1   1        4.34        4.15      5.25 o 
   8  -1   1        1.76       11.99      6.21 o 
   9  -1   1       27.57       17.86     11.42 o 
  -9   0   1       44.91       41.51     12.67 o 
  -8   0   1        1.02        8.34      9.09 o 
  -7   0   1       21.39       15.19      8.90 o 
  -6   0   1      110.44       99.12      7.61 o 
  -5   0   1      459.18      450.47     13.05 o 
  -4   0   1      909.97      922.45     29.11 o 
  -3   0   1       14.55       12.30      5.41 o 
  -2   0   1    13569.38    12931.42    330.85 o 
  -1   0   1      767.95      771.05     13.07 o 
   0   0   1        3.26       -0.29      0.19 o 
   1   0   1       14.50       -6.68      4.45 o 
   2   0   1    19717.51    19269.92    279.65 o 
   3   0   1     1003.43     1000.49     19.87 o 
   4   0   1     1204.40     1499.83     40.79 o 
   5   0   1       51.37       58.68      8.67 o 
   6   0   1     1237.06     1252.72     40.26 o 
   7   0   1      141.40      150.36     15.03 o 
   8   0   1       85.36       78.97      9.62 o 
   9   0   1        6.13        3.91     10.63 o 
  -9   1   1       18.16       25.78     10.81 o 
  -8   1   1       38.61       37.34      7.42 o 
  -7   1   1      258.42      232.56     12.42 o 
  -6   1   1      130.92      132.63      8.55 o 
  -5   1   1      101.72      127.41     11.07 o 
  -4   1   1       39.96       33.70      3.73 o 
  -3   1   1     1135.38     1088.21     16.69 o 
  -2   1   1     4752.67     4530.57     67.40 o 
  -1   1   1      487.33      461.94      6.17 o 
   0   1   1     4120.77     4115.36     59.89 o 
   1   1   1      472.54      472.76     13.91 o 
   2   1   1      100.44       91.22      7.60 o 
   3   1   1        7.63       11.72      5.27 o 
   4   1   1      754.39      760.75     26.12 o 
   5   1   1       24.31       46.31      8.62 o 
   6   1   1       36.65       26.96      9.02 o 
   7   1   1        0.02        0.92      7.26 o 
   8   1   1       17.21        2.82      9.66 o 
  -9   2   1        4.22        6.78      8.74 o 
  -8   2   1      146.63      130.59     10.25 o 
  -7   2   1       16.18       17.71      4.60 o 
  -6   2   1       35.57       28.78      3.96 o 
  -5   2   1      184.22      184.87      7.58 o 
  -4   2   1      113.48      109.02      5.36 o 
  -3   2   1      328.61      348.13      7.47 o 
  -2   2   1    47733.71    45691.68    519.15 o 
  -1   2   1       25.32       23.11      1.98 o 
   0   2   1     1555.19     1581.51     20.23 o 
   1   2   1      391.26      380.50      9.83 o 
   2   2   1     2131.31     2034.04     50.18 o 
   3   2   1      149.80      129.15     10.52 o 
   4   2   1       46.18       50.37      8.47 o 
   5   2   1       40.53       40.72      8.86 o 
   6   2   1        0.26       -0.64      6.91 o 
   7   2   1       75.47       80.55     13.78 o 
   8   2   1        3.95        5.00     10.11 o 
  -9   3   1       46.10       32.02     10.82 o 
  -8   3   1        3.03        8.39      9.62 o 
  -7   3   1      182.64      185.78     15.88 o 
  -6   3   1      160.95      167.32      8.06 o 
  -5   3   1      137.20      171.52      6.75 o 
  -4   3   1     1225.57     1242.61     34.10 o 
  -3   3   1        9.83        8.44      2.45 o 
  -2   3   1      807.82      811.77     11.85 o 
  -1   3   1     1184.55     1135.01     28.43 o 
   0   3   1      783.54      813.62     11.99 o 
   1   3   1      361.42      345.90      6.00 o 
   2   3   1     1713.76     1813.86     52.96 o 
   3   3   1     1095.34     1147.85     20.65 o 
   4   3   1      288.71      301.18     17.57 o 
   5   3   1      249.25      246.78     17.39 o 
   6   3   1       48.30       54.37     11.38 o 
   7   3   1        4.32       -3.04      8.47 o 
   8   3   1        4.41        3.51     10.52 o 
  -9   4   1       31.33       30.02     10.66 o 
  -8   4   1       22.30       17.23      6.22 o 
  -7   4   1       26.30       30.34      6.26 o 
  -6   4   1        7.27        5.05      3.99 o 
  -5   4   1      549.95      547.34     16.42 o 
  -4   4   1     1107.87     1180.04     22.48 o 
  -3   4   1        0.61        0.22      2.20 o 
  -2   4   1       16.06       19.41      2.39 o 
  -1   4   1        4.10        1.78      2.76 o 
   0   4   1       17.63       17.51      2.31 o 
   1   4   1       30.94       48.12      2.58 o 
   2   4   1      263.72      232.95     14.08 o 
   3   4   1      203.58      200.82     14.14 o 
   4   4   1       92.84      117.88     13.02 o 
   5   4   1       69.30       65.78     11.67 o 
   6   4   1        0.68      -10.58      7.65 o 
   7   4   1      207.06      204.34     20.51 o 
  -9   5   1       86.55       87.35     15.09 o 
  -8   5   1        1.26       -1.62      4.49 o 
  -7   5   1       63.23       59.85      5.92 o 
  -6   5   1      527.99      543.40     13.71 o 
  -5   5   1        2.17       12.66      3.28 o 
  -4   5   1       41.21       45.65      3.78 o 
  -3   5   1      115.99      122.17      7.04 o 
  -2   5   1      284.16      280.80      7.36 o 
  -1   5   1      678.75      741.28     13.07 o 
   0   5   1      279.12      327.37      7.53 o 
   1   5   1       23.44       25.59      2.40 o 
   2   5   1      183.06      177.35     13.49 o 
   3   5   1      468.97      438.37     21.89 o 
   5   5   1       34.87       42.53     11.27 o 
   6   5   1       31.17       47.83     12.31 o 
   7   5   1       49.53       42.34     13.55 o 
  -9   6   1        0.48      -13.95      9.68 o 
  -8   6   1       43.42       31.22      6.98 o 
  -7   6   1       14.21        3.57      5.41 o 
  -6   6   1        0.19        3.41      3.68 o 
  -5   6   1      409.48      423.83      9.37 o 
  -4   6   1        1.56        3.76      2.48 o 
  -3   6   1      103.54      113.20      5.70 o 
  -2   6   1      219.89      209.16      8.91 o 
  -1   6   1      516.92      574.59     15.23 o 
   0   6   1        4.62        3.01      3.03 o 
   1   6   1      113.83      139.72      4.68 o 
   2   6   1      918.99      872.90     32.01 o 
   3   6   1      670.81      607.15     27.20 o 
   4   6   1       29.12       30.29     10.02 o 
   5   6   1       10.00       10.03      9.92 o 
   6   6   1        6.36        4.41     10.28 o 
  -9   7   1        4.29       -2.45     11.56 o 
  -8   7   1        7.40      -10.16      9.80 o 
  -7   7   1        1.80       -4.90      3.91 o 
  -6   7   1      296.18      310.10      8.78 o 
  -5   7   1       30.73       25.81      3.73 o 
  -4   7   1        0.05        2.86      3.50 o 
  -3   7   1      138.93      145.95     10.49 o 
  -2   7   1       44.48       37.81      4.26 o 
  -1   7   1      189.59      199.95      7.10 o 
   0   7   1      391.41      405.40      9.33 o 
   1   7   1      300.47      307.38     18.68 o 
   2   7   1     1203.80     1117.59     39.31 o 
   3   7   1      398.46      404.94     23.35 o 
   4   7   1        0.37        7.91      9.10 o 
   5   7   1        9.04       25.28     11.67 o 
   6   7   1      150.91      171.56     20.54 o 
  -9   8   1        0.14       10.32     12.59 o 
  -8   8   1       53.06      101.41     15.58 o 
  -7   8   1      172.29      198.86     18.85 o 
  -6   8   1       42.83       42.73      4.71 o 
  -5   8   1        9.17       22.01      3.72 o 
  -4   8   1       90.58       92.02      6.30 o 
  -3   8   1        6.45        4.39      3.36 o 
  -2   8   1      318.08      350.01      8.67 o 
  -1   8   1        6.29        1.40      3.53 o 
   0   8   1      147.85      163.52      6.64 o 
   1   8   1      579.83      543.68     26.19 o 
   2   8   1        0.64       -1.58      8.23 o 
   3   8   1      272.94      286.94     21.28 o 
   4   8   1       27.80       32.32     11.64 o 
   5   8   1        0.09       -8.75      9.60 o 
  -8   9   1        8.19       32.54     13.28 o 
  -7   9   1       52.11       34.87     13.15 o 
  -6   9   1      370.60      371.28     17.08 o 
  -5   9   1       13.04       14.71      7.00 o 
  -4   9   1       89.20       98.28     11.64 o 
  -3   9   1       18.18       24.29      4.53 o 
  -2   9   1      431.67      427.65     10.17 o 
  -1   9   1      206.74      203.57      9.90 o 
   0   9   1      608.97      625.12     28.74 o 
   1   9   1        6.55        8.86      9.72 o 
   2   9   1      765.89      685.27     32.37 o 
   3   9   1        1.64        3.96      9.12 o 
   4   9   1       14.49       25.27     11.79 o 
  -8  10   1        3.67       13.97     12.47 o 
  -7  10   1        1.03       -5.79      9.97 o 
  -6  10   1       43.27       55.57     13.10 o 
  -5  10   1      390.31      407.52     17.08 o 
  -4  10   1      185.61      188.06      7.86 o 
  -3  10   1       54.43       57.18      6.39 o 
  -2  10   1      400.90      400.41     10.44 o 
  -1  10   1      122.81      149.40     16.36 o 
   0  10   1      204.36      198.84     18.63 o 
   1  10   1        1.00       10.77      9.74 o 
   2  10   1      297.89      298.60     22.99 o 
   3  10   1        0.87       10.66     10.20 o 
  -8  11   1       16.93       27.41     14.33 o 
  -7  11   1        7.37       26.07     12.86 o 
  -6  11   1       71.48       60.99     12.87 o 
  -5  11   1       21.15       11.91      7.36 o 
  -4  11   1      108.70      120.09      8.65 o 
  -3  11   1        4.65       -4.35      7.11 o 
  -2  11   1      119.21      137.99      8.17 o 
  -1  11   1       33.81       48.32     14.37 o 
   0  11   1        0.60       -5.39      9.25 o 
   1  11   1        0.08       -5.78      9.11 o 
   2  11   1       44.02       42.70     13.53 o 
  -7  12   1        1.11      -16.31     10.87 o 
  -6  12   1        0.02        2.92     10.89 o 
  -5  12   1       35.83       50.69     12.92 o 
  -4  12   1        2.72        1.73      6.73 o 
  -3  12   1        7.67       14.57      7.12 o 
  -2  12   1        3.20       -4.42      5.82 o 
  -1  12   1        5.02        3.78      6.40 o 
   0  12   1        1.94        6.83     11.16 o 
   1  12   1       14.46       26.65     12.14 o 
  -6  13   1       27.68       29.47     13.58 o 
  -5  13   1       29.29       45.10     12.99 o 
  -4  13   1       82.16       84.74     13.38 o 
  -3  13   1       24.29       22.35     12.60 o 
  -2  13   1        1.89       -4.58     10.43 o 
  -1  13   1       17.71       16.30      7.81 o 
   0  13   1       11.63       30.63     13.90 o 
   0 -13   2      139.42      166.12     33.66 o 
   1 -13   2       42.14       45.13      9.20 o 
   2 -13   2        0.19        1.58     11.58 o 
   3 -13   2       79.50       77.61     13.37 o 
   4 -13   2        3.82       -2.48      9.55 o 
   5 -13   2      162.41      135.40     17.18 o 
   6 -13   2        0.01      -13.95      9.30 o 
  -1 -12   2        2.73       17.17     11.94 o 
   0 -12   2       22.77       22.60     11.67 o 
   1 -12   2        1.96        3.95      6.77 o 
   2 -12   2       91.09      110.32     22.71 o 
   3 -12   2        1.07        6.48      5.08 o 
   4 -12   2      195.92      192.51     12.04 o 
   5 -12   2       42.77       57.36     13.49 o 
   6 -12   2        0.38       -6.40     10.06 o 
   7 -12   2        6.72        4.64     12.28 o 
  -2 -11   2      103.52      115.01     16.97 o 
  -1 -11   2       13.97       20.40     10.94 o 
   0 -11   2        1.58        2.11      9.19 o 
   1 -11   2        2.18       -5.59      5.77 o 
   2 -11   2       24.74       30.96      7.35 o 
   3 -11   2        0.13       -6.47      4.31 o 
   4 -11   2        2.88        3.11      5.61 o 
   5 -11   2       15.77       26.39      6.93 o 
   6 -11   2        2.80        1.95     10.25 o 
   7 -11   2        3.04       -3.80     10.66 o 
   8 -11   2       18.90       26.43     14.28 o 
  -3 -10   2        5.99        0.24      9.79 o 
  -2 -10   2      132.23      124.13     16.46 o 
  -1 -10   2       46.05       58.66     12.58 o 
   0 -10   2      240.84      240.96     19.60 o 
   1 -10   2      356.67      334.27     14.38 o 
   2 -10   2     2670.62     2624.88     39.43 o 
   3 -10   2       67.72       80.08      6.70 o 
   4 -10   2       89.57       85.18      6.82 o 
   5 -10   2       28.89       32.35      6.89 o 
   6 -10   2       73.29       75.34      9.09 o 
   7 -10   2        4.54        9.99     11.09 o 
   8 -10   2       27.12       17.68     12.58 o 
  -4  -9   2       24.23       34.20     13.27 o 
  -3  -9   2        5.81        6.16      9.63 o 
  -2  -9   2        0.18        4.41      8.59 o 
  -1  -9   2       10.43       11.01      9.35 o 
   0  -9   2      984.28      933.74     35.28 o 
   1  -9   2       95.34       98.95      6.49 o 
   2  -9   2      670.20      696.36     21.98 o 
   3  -9   2     1096.89     1086.11     20.21 o 
   4  -9   2       84.79       85.11     10.12 o 
   5  -9   2       15.23       17.32      7.75 o 
   6  -9   2        0.06       11.86      5.16 o 
   7  -9   2       59.50       56.07      6.39 o 
   8  -9   2       17.34       17.79     12.51 o 
  -5  -8   2        5.59       11.00     10.80 o 
  -4  -8   2        1.14        0.52      9.09 o 
  -3  -8   2        7.86       10.64      9.26 o 
  -2  -8   2       84.11       81.39     12.94 o 
  -1  -8   2       50.28       33.08     10.08 o 
   0  -8   2        2.65       -5.63      3.76 o 
   1  -8   2      169.98      180.79      7.46 o 
   2  -8   2        4.13        6.74      4.67 o 
   3  -8   2        1.15       -2.14      4.26 o 
   4  -8   2        4.89       16.15      4.94 o 
   5  -8   2      312.13      313.10     11.60 o 
   6  -8   2        2.84        1.04      4.82 o 
   7  -8   2        0.53        4.23      5.26 o 
   8  -8   2        0.11       -6.77      4.89 o 
   9  -8   2        2.59       -1.25     12.84 o 
  -6  -7   2        2.10        4.24     11.20 o 
  -5  -7   2        0.07       -2.06      8.73 o 
  -4  -7   2       11.25        9.70      9.31 o 
  -3  -7   2       40.62       27.42      9.90 o 
  -2  -7   2       89.38       75.97     12.11 o 
  -1  -7   2      160.03      149.05     13.95 o 
   0  -7   2       28.48       29.38      7.81 o 
   1  -7   2      260.12      262.61     10.41 o 
   2  -7   2       80.05       82.03      6.27 o 
   3  -7   2       13.16       22.65      4.59 o 
   4  -7   2       51.47       55.28      5.55 o 
   5  -7   2      109.65      113.81      7.46 o 
   6  -7   2        9.65        9.78      4.73 o 
   7  -7   2      178.86      180.83     10.42 o 
   8  -7   2       18.93        9.95      6.12 o 
   9  -7   2        0.62        6.79      8.09 o 
  -6  -6   2       17.13        7.47     10.41 o 
  -5  -6   2      117.76      134.02     16.74 o 
  -4  -6   2      167.32      174.02     17.29 o 
  -3  -6   2      203.34      189.62     16.29 o 
  -2  -6   2       73.83       85.03     11.18 o 
  -1  -6   2       20.70       19.14      2.79 o 
   0  -6   2      281.69      301.16      9.29 o 
   1  -6   2      585.15      610.60     15.08 o 
   2  -6   2      547.91      605.43     14.62 o 
   3  -6   2        0.01        0.56      3.28 o 
   4  -6   2       39.85       40.68      5.15 o 
   5  -6   2        0.17        6.10      4.14 o 
   6  -6   2       12.59       13.50      5.28 o 
   7  -6   2       34.40       30.35      6.35 o 
   8  -6   2       96.71       84.20      8.82 o 
   9  -6   2        5.50       -1.94      5.57 o 
  -7  -5   2      138.74      156.73     19.76 o 
  -6  -5   2        0.10        9.33      9.50 o 
  -5  -5   2      198.02      200.19     18.66 o 
  -4  -5   2      661.71      626.93     28.50 o 
  -3  -5   2      655.59      690.71     28.10 o 
  -2  -5   2      934.34      859.46     29.68 o 
  -1  -5   2      354.69      364.43      8.73 o 
   0  -5   2       84.93       67.77      8.13 o 
   1  -5   2      370.89      400.38     11.05 o 
   2  -5   2     1061.50     1117.74     21.20 o 
   3  -5   2      586.20      615.21     13.72 o 
   4  -5   2       43.60       40.20      6.33 o 
   5  -5   2        3.80       16.67      4.34 o 
   6  -5   2       87.69       85.79     10.90 o 
   7  -5   2        2.96        9.64      7.67 o 
   8  -5   2      115.44       89.59      9.13 o 
   9  -5   2        3.12       -1.46      5.56 o 
  -7  -4   2        3.52        8.70     10.90 o 
  -6  -4   2       34.54       29.12     11.12 o 
  -5  -4   2      171.95      146.43     15.70 o 
  -4  -4   2        0.01       21.02      8.12 o 
  -3  -4   2      270.65      261.10     16.22 o 
  -2  -4   2      661.38      682.20     24.37 o 
  -1  -4   2      173.45      155.18      5.09 o 
   0  -4   2     1369.68     1534.22     39.26 o 
   1  -4   2       74.05       77.60      8.08 o 
   2  -4   2        5.18        5.32      3.71 o 
   3  -4   2      136.93      133.89      6.34 o 
   4  -4   2       99.38       92.24      5.83 o 
   5  -4   2        0.50       -4.96      3.84 o 
   6  -4   2        3.22        5.23      5.22 o 
   7  -4   2        1.33       -0.57      8.15 o 
   8  -4   2       36.60       35.43      7.24 o 
   9  -4   2        8.38        9.97      5.77 o 
  -8  -3   2        7.29       22.15     12.00 o 
  -7  -3   2      498.46      532.18     29.61 o 
  -6  -3   2      216.46      226.61     18.95 o 
  -5  -3   2       24.02       34.43      9.40 o 
  -4  -3   2      101.37      121.62     12.41 o 
  -3  -3   2       75.53       79.96      9.46 o 
  -2  -3   2      651.14      647.22     22.65 o 
  -1  -3   2      390.94      401.90     15.34 o 
   0  -3   2      193.55      183.21      9.16 o 
   1  -3   2        0.01       -4.64      3.09 o 
   2  -3   2     2021.90     2012.29     31.20 o 
   3  -3   2       12.87        9.69      3.67 o 
   4  -3   2       55.21       68.06      5.45 o 
   5  -3   2      315.96      320.75     13.97 o 
   6  -3   2        3.05       10.93      5.17 o 
   7  -3   2        0.09       -1.57      5.14 o 
   8  -3   2        5.56       -1.14      5.79 o 
   9  -3   2        9.52       12.25      9.43 o 
  -8  -2   2        0.62        0.87      9.80 o 
  -7  -2   2       11.55       14.14      9.70 o 
  -6  -2   2      166.80      172.43     16.60 o 
  -5  -2   2       36.71       31.54      8.98 o 
  -4  -2   2      114.71      135.88      6.04 o 
  -3  -2   2      324.77      334.52      8.31 o 
  -2  -2   2       26.21       16.77      5.34 o 
  -1  -2   2       70.46       76.26      2.62 o 
   0  -2   2      227.24      238.51      9.08 o 
   1  -2   2      290.67      259.31      4.85 o 
   2  -2   2        9.97        0.94      2.74 o 
   3  -2   2     2391.02     2351.41     30.41 o 
   4  -2   2      434.91      407.20     10.68 o 
   5  -2   2      567.24      588.15     13.78 o 
   6  -2   2        2.07       -4.89      3.26 o 
   7  -2   2        0.12       -4.10      3.82 o 
   8  -2   2        0.04        0.25      8.09 o 
   9  -2   2      129.01      118.67     15.24 o 
  -8  -1   2        0.86       -2.93      8.76 o 
  -7  -1   2       76.76       60.28     11.93 o 
  -6  -1   2        6.93       -2.44      7.31 o 
  -5  -1   2       22.39       27.48      4.65 o 
  -4  -1   2      342.29      331.15      9.76 o 
  -3  -1   2        1.68        4.68      2.26 o 
  -2  -1   2      183.17      189.09      4.38 o 
  -1  -1   2      604.23      571.38      8.10 o 
   0  -1   2     8610.96     8481.58    180.40 o 
   1  -1   2      227.62      224.36      5.26 o 
   2  -1   2     7494.98     7374.33     86.11 o 
   3  -1   2       44.86       43.76      3.33 o 
   4  -1   2     2141.49     2113.23     29.44 o 
   5  -1   2        2.47       41.96      8.97 o 
   6  -1   2      146.84      152.46      9.84 o 
   7  -1   2      174.04      201.77     16.26 o 
   8  -1   2      177.92      176.70     16.75 o 
   9  -1   2        4.05       15.28     11.23 o 
  -9   0   2       23.40       22.20      8.22 o 
  -8   0   2      113.06      105.56     14.90 o 
  -7   0   2       56.79       71.08     12.23 o 
  -6   0   2        1.11       -0.82     10.95 o 
  -5   0   2       18.35       19.48      6.65 o 
  -4   0   2       30.56       29.39      3.45 o 
  -3   0   2      592.02      602.67     10.71 o 
  -2   0   2    10377.14    10180.67    120.82 o 
  -1   0   2      382.08      370.61     13.94 o 
   0   0   2     1534.34     1540.59     16.04 o 
   1   0   2      131.60      127.84      3.93 o 
   2   0   2    44784.40    43692.40    876.71 o 
   3   0   2      154.05      106.97      7.52 o 
   4   0   2     1331.69     1461.84     28.28 o 
   5   0   2        1.00       -2.97      5.84 o 
   6   0   2      878.49      820.28     30.46 o 
   7   0   2       48.09       59.29      7.69 o 
   8   0   2      100.44      122.19     19.68 o 
   9   0   2       89.57       77.21     14.98 o 
  -9   1   2        9.98        7.62      6.68 o 
  -8   1   2       21.11       15.05      9.20 o 
  -7   1   2        5.14        8.82      8.00 o 
  -6   1   2      170.79      171.78      9.53 o 
  -5   1   2       34.15       36.24      4.93 o 
  -4   1   2       13.79       19.00      7.34 o 
  -3   1   2     2523.52     2484.95     28.38 o 
  -2   1   2     9583.40     8980.01    256.60 o 
  -1   1   2      340.80      303.24      4.22 o 
   0   1   2     7828.40     7514.18    137.92 o 
   1   1   2       25.38       27.10      2.95 o 
   2   1   2     1347.80     1327.50     44.80 o 
   3   1   2     1481.85     1517.20     39.95 o 
   4   1   2     1194.26     1275.77     37.07 o 
   5   1   2       50.95       55.23      9.22 o 
   6   1   2       85.59       83.15     11.83 o 
   7   1   2        3.06        0.60      7.48 o 
   8   1   2       14.68       13.81      9.96 o 
  -9   2   2       32.97       23.77     10.39 o 
  -8   2   2        2.91        8.65      7.90 o 
  -7   2   2       17.94       15.10      4.50 o 
  -6   2   2       45.42       46.10      6.09 o 
  -5   2   2        6.01        4.74      2.49 o 
  -4   2   2      163.69      161.77      7.72 o 
  -3   2   2       32.95       34.65      2.64 o 
  -2   2   2    31687.64    31149.33    306.34 o 
  -1   2   2     1780.09     1709.97     21.73 o 
   0   2   2      760.24      762.46     13.13 o 
   1   2   2     1279.87     1342.53     65.14 o 
   2   2   2      290.64      314.18     13.92 o 
   3   2   2      298.78      262.02     13.87 o 
   4   2   2       38.24       68.90      9.23 o 
   5   2   2       20.65       30.93      8.26 o 
   6   2   2      125.52      132.17     14.32 o 
   7   2   2       50.59       52.15     11.89 o 
   8   2   2       51.09       42.02     13.17 o 
  -9   3   2        0.01      -10.51      7.01 o 
  -8   3   2       54.35       66.92      8.01 o 
  -7   3   2       35.65       34.20      6.44 o 
  -6   3   2       93.48       99.65      5.47 o 
  -5   3   2       37.03       55.13      4.02 o 
  -4   3   2        1.88        5.83      6.69 o 
  -3   3   2        2.34       -0.62      2.20 o 
  -2   3   2      350.50      339.16      5.58 o 
  -1   3   2       56.13       46.60      5.25 o 
   0   3   2      173.61      188.46      4.92 o 
   1   3   2      140.21      149.96      4.14 o 
   2   3   2      574.07      634.41     12.91 o 
   4   3   2       18.41       39.55      8.35 o 
   5   3   2       11.21       18.39      7.65 o 
   6   3   2        4.46       22.50      9.30 o 
   7   3   2       40.89       57.61     12.77 o 
   8   3   2       35.32       45.97     13.71 o 
  -9   4   2        0.19        2.23      9.37 o 
  -8   4   2       10.95       15.00      6.18 o 
  -7   4   2       51.80       54.94      5.85 o 
  -6   4   2       87.98       84.75      6.23 o 
  -5   4   2       22.20       31.89      3.86 o 
  -4   4   2     1543.97     1795.95     74.80 o 
  -3   4   2      145.21      160.87      4.74 o 
  -2   4   2       33.69       45.04      5.11 o 
  -1   4   2      200.75      197.24      8.10 o 
   0   4   2        3.47        0.32      1.99 o 
   1   4   2      268.45      274.51      6.04 o 
   2   4   2       26.00       23.71      3.35 o 
   3   4   2       13.89       16.95      6.54 o 
   4   4   2      417.14      387.99     20.53 o 
   5   4   2       43.55       58.24     11.05 o 
   6   4   2      282.77      291.44     21.05 o 
   7   4   2       18.77       40.82     12.28 o 
  -9   5   2       29.21       24.94     11.89 o 
  -8   5   2       72.72       66.82     15.58 o 
  -7   5   2        0.15       -4.47      5.77 o 
  -6   5   2      633.34      653.95     12.51 o 
  -5   5   2      163.08      179.02      6.13 o 
  -4   5   2      234.71      243.48      6.24 o 
  -3   5   2     1972.72     2070.45     24.21 o 
  -2   5   2       80.30       83.59      4.47 o 
  -1   5   2       99.51       92.13      4.84 o 
   0   5   2      543.02      571.51     10.60 o 
   1   5   2      888.44      953.80     14.60 o 
   2   5   2        8.31        7.09      2.48 o 
   3   5   2      212.58      206.98     15.55 o 
   4   5   2       29.60       23.91      9.04 o 
   5   5   2       35.42       32.92     10.76 o 
   6   5   2       36.06       34.43     11.59 o 
   7   5   2       82.13       71.06     15.38 o 
  -9   6   2        0.11      -12.44      9.95 o 
  -8   6   2       28.40        1.97     10.56 o 
  -7   6   2       74.07       63.78      5.29 o 
  -6   6   2      211.43      216.91      7.41 o 
  -5   6   2      196.75      209.31     10.47 o 
  -4   6   2       14.54       17.88      3.35 o 
  -3   6   2      633.18      663.88     13.04 o 
  -2   6   2      273.95      289.37      7.82 o 
  -1   6   2      264.00      286.24      8.11 o 
   0   6   2        9.03        2.16      3.56 o 
   1   6   2       13.49       16.34      2.67 o 
   2   6   2      375.06      371.05     20.18 o 
   3   6   2      190.58      219.18     17.45 o 
   4   6   2        1.20        0.96      7.76 o 
   5   6   2       59.26       43.10     12.23 o 
   6   6   2        9.12        9.12     10.58 o 
  -9   7   2        0.00       -8.29     10.90 o 
  -8   7   2        0.00       -8.26     10.03 o 
  -7   7   2       32.09       17.31      7.29 o 
  -6   7   2       10.61        5.28      3.62 o 
  -5   7   2       12.16       14.67      3.34 o 
  -4   7   2      172.65      186.39      7.73 o 
  -3   7   2       59.99       59.59      4.66 o 
  -2   7   2       10.89       22.86      3.18 o 
  -1   7   2      139.96      160.64      6.69 o 
   0   7   2       51.62       52.21      4.12 o 
   1   7   2        0.24       -0.77      6.79 o 
   2   7   2       88.41      105.66     13.40 o 
   3   7   2      145.61      183.43     17.16 o 
   4   7   2       64.16       64.74     12.65 o 
   5   7   2       17.65       12.06     10.83 o 
   6   7   2       12.81       20.59     12.37 o 
  -9   8   2       62.64       62.06     15.64 o 
  -8   8   2      133.38      122.44     17.13 o 
  -7   8   2       33.91       41.40      8.77 o 
  -6   8   2       48.59       56.81     10.89 o 
  -5   8   2      216.81      230.48      9.34 o 
  -4   8   2      221.78      238.22      9.08 o 
  -3   8   2      118.09      122.66      8.02 o 
  -2   8   2      100.16      101.31      5.22 o 
  -1   8   2      123.91      133.80      6.58 o 
   0   8   2        0.52        5.00      3.37 o 
   1   8   2      283.21      260.62     19.05 o 
   2   8   2       39.59       44.26     11.42 o 
   3   8   2      241.19      206.26     19.25 o 
   4   8   2       41.86       37.48     11.61 o 
   5   8   2      106.56       96.96     16.82 o 
  -8   9   2        0.09        8.13     10.56 o 
  -7   9   2      282.53      310.15     32.79 o 
  -6   9   2       10.39        9.15     11.32 o 
  -5   9   2      140.83      162.49     11.60 o 
  -4   9   2       66.19       69.63      6.04 o 
  -3   9   2       12.20        7.63      5.07 o 
  -2   9   2      626.13      629.55     24.63 o 
  -1   9   2      379.99      384.91     11.05 o 
   0   9   2     1293.11     1286.72     44.41 o 
   1   9   2     1261.86     1129.97     41.95 o 
   2   9   2      434.31      406.08     25.12 o 
   3   9   2      280.28      258.40     21.56 o 
   4   9   2      419.74      374.73     26.23 o 
  -8  10   2       55.58       42.43     14.10 o 
  -7  10   2       13.44       19.20     12.06 o 
  -6  10   2        7.84       17.43      7.76 o 
  -5  10   2       57.88       53.77      8.58 o 
  -4  10   2      125.99      130.12     11.65 o 
  -3  10   2        0.00       -2.57      3.49 o 
  -2  10   2       51.71       53.72      6.02 o 
  -1  10   2        0.25        6.26      9.30 o 
   0  10   2        3.34      -12.34      8.23 o 
   1  10   2       20.32       30.85     11.64 o 
   2  10   2       44.35       74.74     14.47 o 
   3  10   2        0.73       14.83     10.95 o 
  -7  11   2       11.91       27.68     13.37 o 
  -6  11   2        4.91      -10.03      6.68 o 
  -5  11   2        0.12       -2.60      9.53 o 
  -4  11   2        0.86        2.10      5.86 o 
  -3  11   2       11.60        6.02      5.08 o 
  -2  11   2        3.06        0.02      3.66 o 
  -1  11   2       28.18       30.07      7.22 o 
   0  11   2        0.07       -2.74      9.30 o 
   1  11   2        9.03        9.29     10.95 o 
   2  11   2       23.73       18.77     11.76 o 
  -7  12   2       89.18       67.59     16.32 o 
  -6  12   2       21.26       27.16     12.05 o 
  -5  12   2       16.23       17.69      6.55 o 
  -4  12   2      149.25      142.86      9.66 o 
  -3  12   2       27.42       23.49      7.55 o 
  -2  12   2       29.24       27.75     12.17 o 
  -1  12   2        0.05       -6.53      5.99 o 
   0  12   2       57.66       58.42     14.49 o 
   1  12   2        0.46       27.49     12.94 o 
  -6  13   2       20.02       23.36     13.11 o 
  -5  13   2        9.09       24.11     12.30 o 
  -4  13   2       71.89       74.73     10.50 o 
  -3  13   2       25.15       16.05     12.39 o 
  -2  13   2       59.49       71.08     16.11 o 
  -1  13   2       25.40       65.46     15.52 o 
   0 -13   3       27.83       22.17      8.77 o 
   1 -13   3       85.29      102.32     11.54 o 
   2 -13   3        0.42        0.09      6.86 o 
   3 -13   3       62.97       75.64     13.24 o 
   4 -13   3        7.47       -6.26      8.19 o 
   5 -13   3       88.19       79.57     15.53 o 
   6 -13   3       32.06       13.82     12.29 o 
  -1 -12   3       16.16       42.34     13.12 o 
   0 -12   3       12.60       12.23      7.48 o 
   1 -12   3        1.38        3.02      6.36 o 
   2 -12   3       26.64       20.38      7.29 o 
   3 -12   3        0.07        6.88      4.92 o 
   4 -12   3      187.33      207.87     12.60 o 
   5 -12   3        1.83        3.01      6.77 o 
   6 -12   3        0.69       -3.19     10.27 o 
   7 -12   3        0.32        5.13     12.39 o 
  -2 -11   3       92.76      138.77     18.86 o 
  -1 -11   3        2.78        5.61      9.98 o 
   0 -11   3        2.86        5.68      8.97 o 
   1 -11   3        0.16       -1.41      5.93 o 
   2 -11   3        0.97       -2.67      5.60 o 
   3 -11   3      102.46      120.28      7.89 o 
   4 -11   3        0.05       -0.14      7.89 o 
   5 -11   3       54.65       59.42     14.43 o 
   6 -11   3        6.59        0.99      6.37 o 
   7 -11   3       33.84       33.65     13.14 o 
   8 -11   3       10.24       21.02     14.27 o 
  -3 -10   3       49.21       60.17     14.69 o 
  -2 -10   3       67.14       51.55     12.49 o 
  -1 -10   3        6.87        8.07      9.31 o 
   0 -10   3      842.10      738.84     32.12 o 
   1 -10   3      103.46      118.40      9.72 o 
   2 -10   3       51.34       69.23      6.46 o 
   3 -10   3       74.57       88.69     14.57 o 
   4 -10   3      446.23      417.90     21.20 o 
   5 -10   3        5.06       13.13      8.62 o 
   6 -10   3        0.16        4.33      7.67 o 
   7 -10   3        3.77        3.55      5.65 o 
   8 -10   3       51.14       52.81     15.40 o 
  -4  -9   3       69.72       98.23     16.55 o 
  -3  -9   3       13.71       34.81     11.81 o 
  -2  -9   3       70.94       85.19     13.74 o 
  -1  -9   3        0.27       -2.77      8.12 o 
   0  -9   3        0.01       -8.24      7.46 o 
   1  -9   3       38.85       41.45      5.27 o 
   2  -9   3      602.67      559.88     17.09 o 
   3  -9   3      458.22      477.66     15.40 o 
   4  -9   3        8.76       16.92      5.38 o 
   5  -9   3       14.18       20.10      8.85 o 
   6  -9   3      424.42      430.04     14.76 o 
   7  -9   3        8.48        7.28      5.51 o 
   8  -9   3       23.53       31.36      8.85 o 
  -5  -8   3        1.82       -0.88      9.51 o 
  -4  -8   3       15.28       14.24     10.11 o 
  -3  -8   3       44.63       68.83     13.01 o 
  -2  -8   3       33.16       21.11      9.72 o 
  -1  -8   3       28.92       30.17     10.15 o 
   0  -8   3     1411.27     1306.11     33.12 o 
   1  -8   3      525.05      545.25     16.08 o 
   2  -8   3       54.18       53.41      7.17 o 
   3  -8   3      675.84      621.06     20.39 o 
   4  -8   3       74.81       81.99      6.93 o 
   5  -8   3       29.02       37.01      6.44 o 
   6  -8   3        1.44       -6.06      4.62 o 
   7  -8   3      109.70       98.78      8.65 o 
   8  -8   3       78.42       83.56      8.84 o 
   9  -8   3       20.70       36.64     14.73 o 
  -6  -7   3        2.47       -1.61     10.23 o 
  -5  -7   3        3.28        1.00      9.13 o 
  -4  -7   3      115.05      126.55     16.25 o 
  -3  -7   3        6.95       28.48      9.85 o 
  -2  -7   3     1562.17     1418.47     45.55 o 
  -1  -7   3        6.87        3.99      6.96 o 
   0  -7   3      185.94      212.93      8.41 o 
   1  -7   3      108.10      137.97      8.05 o 
   2  -7   3      581.02      650.53     16.32 o 
   3  -7   3        1.02        2.75      4.55 o 
   4  -7   3      185.58      198.80      9.18 o 
   5  -7   3      137.89      137.59      8.32 o 
   6  -7   3       26.26       25.38      6.18 o 
   7  -7   3      220.67      205.50     11.17 o 
   8  -7   3       34.73       33.16      7.16 o 
   9  -7   3        6.24        1.47      6.73 o 
  -6  -6   3        0.75        1.15     10.04 o 
  -5  -6   3       26.34       26.52     10.94 o 
  -4  -6   3        0.15        2.68      8.16 o 
  -3  -6   3       70.58       69.07     11.81 o 
  -2  -6   3       95.49       96.01     11.73 o 
  -1  -6   3      472.90      456.99     12.35 o 
   0  -6   3        4.70       11.27      6.05 o 
   1  -6   3     1009.88     1121.10     22.74 o 
   2  -6   3     1960.75     2078.74     36.11 o 
   3  -6   3      100.93      123.24      5.52 o 
   4  -6   3       49.26       44.71      5.12 o 
   5  -6   3        9.44        7.54      4.48 o 
   6  -6   3       26.23       24.91      5.54 o 
   7  -6   3      178.16      180.27     10.38 o 
   8  -6   3       56.63       47.59     11.15 o 
   9  -6   3      197.05      181.93     23.10 o 
  -7  -5   3       26.18       22.07     11.88 o 
  -6  -5   3       46.48       49.55     13.26 o 
  -5  -5   3        0.48        7.70      8.44 o 
  -4  -5   3       40.68       46.11     10.91 o 
  -3  -5   3      675.35      706.18     28.69 o 
  -2  -5   3      121.30      116.53     11.40 o 
  -1  -5   3      286.70      316.13     16.04 o 
   0  -5   3        0.37       -3.73      4.77 o 
   1  -5   3     1370.06     1504.81     27.14 o 
   2  -5   3      699.77      749.83     12.62 o 
   3  -5   3      134.10      166.63      7.23 o 
   4  -5   3      137.12      142.38     10.41 o 
   5  -5   3       53.24       47.63      6.86 o 
   6  -5   3      395.58      396.45     13.54 o 
   7  -5   3      255.77      246.15     12.06 o 
   8  -5   3        7.46       -6.20      5.94 o 
   9  -5   3        7.31        4.02      7.28 o 
  -7  -4   3      202.67      216.92     21.86 o 
  -6  -4   3      251.78      219.61     20.35 o 
  -5  -4   3      208.26      223.10     18.28 o 
  -4  -4   3       35.20       26.87      8.78 o 
  -3  -4   3      956.78      947.24     32.68 o 
  -2  -4   3       77.63       98.49     10.08 o 
  -1  -4   3      568.97      583.38     20.92 o 
   0  -4   3       27.85       39.54      6.20 o 
   1  -4   3     1589.96     1620.93     27.67 o 
   2  -4   3      289.04      295.77      6.63 o 
   3  -4   3       12.30       17.16      3.63 o 
   4  -4   3       26.87       29.86      4.49 o 
   5  -4   3        5.83       13.96      4.39 o 
   6  -4   3       38.74       40.60      9.87 o 
   7  -4   3        7.22       10.07      7.64 o 
   8  -4   3       39.46       37.93     14.47 o 
   9  -4   3        2.73        0.94     12.54 o 
  -8  -3   3        7.62        8.29     11.58 o 
  -7  -3   3      282.54      327.21     23.84 o 
  -6  -3   3      587.69      628.71     30.34 o 
  -5  -3   3      154.07      169.95     16.04 o 
  -4  -3   3      266.87      294.81     17.65 o 
  -3  -3   3       44.48       42.49      7.71 o 
  -2  -3   3        0.03        2.60      4.98 o 
  -1  -3   3       35.83       34.32      5.91 o 
   0  -3   3      550.88      524.42     16.46 o 
   1  -3   3      367.47      341.22      6.60 o 
   2  -3   3     1825.33     1832.20     29.12 o 
   3  -3   3      705.54      677.76     14.46 o 
   4  -3   3        5.97        4.97      3.60 o 
   5  -3   3      200.12      227.06      9.34 o 
   6  -3   3       34.73       41.06      6.23 o 
   7  -3   3       26.53       39.35      8.92 o 
   8  -3   3       26.16       19.29      6.94 o 
   9  -3   3       32.43       38.26     11.58 o 
  -8  -2   3       14.71       22.66     11.32 o 
  -7  -2   3        2.23        7.30      9.12 o 
  -6  -2   3       11.40       19.34      9.17 o 
  -5  -2   3        1.13       -6.49      5.90 o 
  -4  -2   3        1.03        0.38      5.45 o 
  -3  -2   3      831.68      865.19     12.94 o 
  -2  -2   3      355.27      346.03      6.00 o 
  -1  -2   3       86.76       76.38      5.32 o 
   0  -2   3        5.83        2.98      2.85 o 
   1  -2   3     2144.26     1964.74     24.48 o 
   2  -2   3     2689.63     2580.57     39.01 o 
   3  -2   3        1.26        3.10      2.18 o 
   4  -2   3      276.79      280.50     10.16 o 
   5  -2   3       18.49       22.05      3.71 o 
   6  -2   3      103.89      102.03      6.46 o 
   7  -2   3        0.29        3.78      4.13 o 
   8  -2   3        9.71       21.06      9.72 o 
   9  -2   3       11.35       14.34     10.06 o 
  -8  -1   3       47.83       53.19     12.93 o 
  -7  -1   3       37.52       24.68     10.67 o 
  -6  -1   3       18.59       18.76      8.53 o 
  -5  -1   3       39.89       37.45      4.91 o 
  -4  -1   3       86.37      103.94      4.75 o 
  -3  -1   3       13.13       15.10      2.45 o 
  -2  -1   3       33.58       34.13      2.66 o 
  -1  -1   3       32.42       24.19      2.45 o 
   0  -1   3      487.16      477.80     11.62 o 
   1  -1   3     8281.14     7800.04    107.83 o 
   2  -1   3       53.92       53.15      4.56 o 
   3  -1   3      274.23      275.20      6.83 o 
   4  -1   3     3476.78     3591.41     46.44 o 
   5  -1   3       22.70       31.97      4.27 o 
   6  -1   3      350.19      340.27     10.69 o 
   7  -1   3      187.12      215.04     11.85 o 
   8  -1   3       32.17       30.81     10.64 o 
   9  -1   3        0.61       -6.60      9.28 o 
  -8   0   3        6.80       12.06      9.38 o 
  -7   0   3      169.19      206.26     17.61 o 
  -6   0   3        9.19        5.96     10.45 o 
  -5   0   3      113.62      147.03      6.93 o 
  -4   0   3      177.92      210.39      6.59 o 
  -3   0   3      288.43      307.57      7.27 o 
  -2   0   3      260.04      207.87      8.20 o 
  -1   0   3      108.66      142.53      5.77 o 
   0   0   3      347.64      348.95      5.19 o 
   1   0   3     4717.22     4592.08     54.06 o 
   2   0   3    18576.60    17936.45    260.74 o 
   3   0   3     1772.07     1633.60     99.68 o 
   5   0   3      454.13      406.08     26.83 o 
   6   0   3      405.76      415.57     20.47 o 
   7   0   3        0.28        7.71      5.59 o 
   8   0   3       78.48       83.12     13.47 o 
  -9   1   3        5.67        6.35      7.08 o 
  -8   1   3      126.33      128.28     10.70 o 
  -7   1   3       88.66       82.12     12.43 o 
  -6   1   3      566.20      574.66     16.52 o 
  -5   1   3       60.90       78.46      6.14 o 
  -4   1   3      264.81      244.47      7.25 o 
  -3   1   3      171.32      168.92      5.84 o 
  -2   1   3    11798.39    11410.80    135.53 o 
  -1   1   3     1467.53     1348.55     22.14 o 
   0   1   3      738.10      692.80     15.91 o 
   1   1   3      205.14      155.35      5.37 o 
   2   1   3     1046.07     1090.19     31.58 o 
   3   1   3       83.97      108.02      9.07 o 
   4   1   3     1188.38     1295.14     37.31 o 
   5   1   3      167.26      192.36     14.12 o 
   6   1   3        7.70        3.64      7.07 o 
   7   1   3       13.26       19.86      9.60 o 
   8   1   3       28.94       39.82     11.84 o 
  -9   2   3        0.15       -3.69      9.04 o 
  -8   2   3        5.72        4.98      8.61 o 
  -7   2   3       42.31       31.76      5.08 o 
  -6   2   3       29.25       27.83      3.87 o 
  -5   2   3       41.29       36.14      4.20 o 
  -4   2   3      322.32      343.37     10.79 o 
  -3   2   3        6.57        6.91      2.12 o 
  -2   2   3     6641.32     6604.96     75.75 o 
  -1   2   3        0.54        0.16      0.79 o 
   0   2   3      982.90      911.00     15.57 o 
   1   2   3       15.91       12.75      3.10 o 
   2   2   3      195.15      210.10     11.75 o 
   3   2   3      118.01      112.12      9.86 o 
   4   2   3        3.80       -2.10      5.35 o 
   5   2   3       20.15       14.43      7.33 o 
   6   2   3       35.60       27.92      9.17 o 
   7   2   3        8.35       -2.38      7.51 o 
   8   2   3        0.01        2.18      9.48 o 
  -8   3   3      124.15      130.11     14.51 o 
  -7   3   3       12.99        5.85      5.34 o 
  -6   3   3       50.35       47.75      8.48 o 
  -5   3   3       12.02       22.01      3.44 o 
  -4   3   3     2339.72     2669.66     60.39 o 
  -3   3   3       39.47       46.18      2.81 o 
  -2   3   3      100.55       92.77      2.79 o 
  -1   3   3        6.67       10.98      2.41 o 
   0   3   3       41.99       39.41      5.73 o 
   1   3   3      685.68      750.40     20.02 o 
   2   3   3       46.82       46.43      7.79 o 
   3   3   3        0.00       -3.21      2.14 o 
   4   3   3        7.95       12.44      6.63 o 
   5   3   3       32.72       40.22      9.60 o 
   6   3   3       26.97       38.53     10.29 o 
   7   3   3       38.40       36.62     11.42 o 
   8   3   3       26.47       36.95     12.94 o 
  -8   4   3        1.34        5.74      5.68 o 
  -7   4   3       72.43       68.72      6.30 o 
  -6   4   3      307.17      309.97      8.41 o 
  -5   4   3      363.29      380.96     10.55 o 
  -4   4   3     7112.84     7151.04     74.07 o 
  -3   4   3     1057.64     1093.45     14.06 o 
  -2   4   3     3032.06     3169.76     40.31 o 
  -1   4   3      458.08      449.75     10.93 o 
   0   4   3     1221.83     1291.88     18.79 o 
   1   4   3      508.50      557.10      9.83 o 
   2   4   3      533.90      536.41     15.02 o 
   3   4   3      305.32      344.04      9.35 o 
   4   4   3       50.47       51.08      9.54 o 
   5   4   3      114.39      115.31     14.14 o 
   6   4   3       25.23       23.23      9.85 o 
   7   4   3       17.50       23.91     10.89 o 
  -9   5   3       65.66       53.99     13.93 o 
  -8   5   3        6.57       10.50      9.39 o 
  -7   5   3      197.35      195.89      7.54 o 
  -6   5   3       43.81       47.49      4.58 o 
  -5   5   3       34.53       42.36      4.24 o 
  -4   5   3      123.68      135.93      4.68 o 
  -3   5   3      482.71      526.04     10.55 o 
  -2   5   3      300.41      325.50      7.81 o 
  -1   5   3     2336.89     2563.45     41.80 o 
   0   5   3      209.93      241.00      6.65 o 
   1   5   3       41.99       45.55      3.66 o 
   2   5   3      156.73      154.13      6.45 o 
   3   5   3       17.35       15.98      7.83 o 
   4   5   3       11.38        6.12      8.11 o 
   5   5   3      269.13      263.15     19.85 o 
   6   5   3       70.75       52.81     13.11 o 
   7   5   3       31.70       35.27     13.21 o 
  -9   6   3        2.94       -8.63     10.32 o 
  -8   6   3        0.01       -5.39      9.82 o 
  -7   6   3       30.14       30.38      8.54 o 
  -6   6   3       49.31       32.46     11.37 o 
  -5   6   3        1.56        3.61      2.91 o 
  -4   6   3        4.18        4.79      2.41 o 
  -3   6   3      198.35      232.05      8.70 o 
  -2   6   3        3.62        2.37      2.64 o 
  -1   6   3        8.55       13.18      3.19 o 
   0   6   3        2.52        0.37      3.94 o 
   1   6   3       44.90       45.92      3.45 o 
   2   6   3       14.25        7.78      7.46 o 
   3   6   3       11.19        8.56      8.07 o 
   4   6   3       93.79       96.88     13.68 o 
   5   6   3        2.01       -4.89      8.39 o 
   6   6   3       17.00       24.81     11.85 o 
  -9   7   3       15.41       20.59     13.44 o 
  -8   7   3      137.86      145.83     18.01 o 
  -7   7   3       67.43       74.73      9.66 o 
  -6   7   3        0.36       -7.70      5.13 o 
  -5   7   3      165.58      174.41      6.80 o 
  -4   7   3      163.78      170.84      7.34 o 
  -3   7   3      276.47      256.23      8.09 o 
  -2   7   3        6.49        0.14      2.92 o 
  -1   7   3       41.04       36.71      4.18 o 
   0   7   3      249.03      240.44      7.54 o 
   1   7   3       65.51       59.99      4.05 o 
   2   7   3       16.41       15.15      8.57 o 
   3   7   3      464.15      386.66     23.18 o 
   4   7   3       13.76        3.21      8.59 o 
   5   7   3       82.98       99.81     15.80 o 
   6   7   3        0.58       15.23     12.04 o 
  -9   8   3       87.00      103.42     17.76 o 
  -8   8   3       16.40       19.77     12.42 o 
  -7   8   3       28.58       30.81      8.39 o 
  -6   8   3      133.18      141.13     11.34 o 
  -5   8   3      166.56      191.33     13.32 o 
  -4   8   3      328.48      323.19     10.09 o 
  -3   8   3       12.07        9.46      3.69 o 
  -2   8   3      468.80      452.28     13.44 o 
  -1   8   3        1.64        3.90      3.54 o 
   0   8   3     2046.22     2103.06     31.02 o 
   1   8   3      891.15      764.73     31.96 o 
   2   8   3      546.69      469.61     25.59 o 
   3   8   3      108.84      128.06     16.20 o 
   4   8   3       97.94      109.73     15.97 o 
   5   8   3       41.48       48.65     14.19 o 
  -8   9   3      126.25      142.60     19.05 o 
  -7   9   3      316.21      337.98     17.20 o 
  -6   9   3       78.69       90.91     16.11 o 
  -5   9   3      251.75      268.53     30.39 o 
  -4   9   3      366.45      372.41     15.23 o 
  -3   9   3      447.42      411.67     10.24 o 
  -2   9   3       19.46       16.02      3.94 o 
  -1   9   3       60.76       59.62      5.65 o 
   0   9   3        4.26        4.44      8.97 o 
   1   9   3      251.44      240.89     19.69 o 
   2   9   3      163.97      168.96     18.23 o 
   3   9   3       75.71       93.76     14.99 o 
   4   9   3      158.88      150.57     18.94 o 
  -8  10   3        7.34       11.39     12.31 o 
  -7  10   3        0.16       12.50     12.48 o 
  -6  10   3       93.22       93.47     10.77 o 
  -5  10   3       46.55       53.31      9.68 o 
  -4  10   3        4.03        2.08      5.86 o 
  -3  10   3       51.53       61.43      5.41 o 
  -2  10   3       36.28       36.16      4.70 o 
  -1  10   3      268.29      332.04     22.89 o 
   0  10   3       21.04        9.99      9.99 o 
   1  10   3        1.97       -1.53      8.95 o 
   2  10   3       57.18       71.29     14.37 o 
   3  10   3       50.19       42.43     13.55 o 
  -7  11   3       73.97       75.96     11.56 o 
  -6  11   3        3.30        2.17      6.94 o 
  -5  11   3       43.00       51.94     14.21 o 
  -4  11   3        4.14        2.72      5.07 o 
  -3  11   3      139.78      139.60      8.85 o 
  -2  11   3      126.80      129.19      6.89 o 
  -1  11   3      123.97      107.79     16.26 o 
   0  11   3       21.69       21.50     11.60 o 
   1  11   3       17.48       22.88     11.77 o 
   2  11   3       29.96       43.44     13.79 o 
  -7  12   3       63.14       40.33     14.59 o 
  -6  12   3        2.98       -8.94      6.92 o 
  -5  12   3        0.81       -1.17      6.00 o 
  -4  12   3      153.71      181.59     11.81 o 
  -3  12   3        0.97       -0.91      5.03 o 
  -2  12   3        5.41        6.92     11.16 o 
  -1  12   3        3.03       -7.18     10.33 o 
   0  12   3        0.04        1.29     10.48 o 
   1  12   3       19.09       21.41     12.98 o 
  -5  13   3       65.09       73.31     10.63 o 
  -4  13   3        8.89       -3.73      5.77 o 
  -3  13   3        5.39       11.92     13.14 o 
  -2  13   3      147.37      175.62     21.30 o 
  -1  13   3       21.63       17.35     12.71 o 
   1 -13   4      125.23      154.33     15.40 o 
   2 -13   4        0.02       -6.86     10.88 o 
   3 -13   4        7.73       14.83     10.55 o 
   4 -13   4      122.47      120.97     14.93 o 
   5 -13   4       19.09        8.68      7.27 o 
  -1 -12   4        0.13       24.22     11.86 o 
   0 -12   4        0.75       -1.92      9.47 o 
   1 -12   4       50.99       59.89     22.07 o 
   2 -12   4        1.75        0.88      8.10 o 
   3 -12   4      125.28      161.23     16.35 o 
   4 -12   4       53.83       60.62      8.53 o 
   5 -12   4       51.07       46.60      8.47 o 
   6 -12   4       26.44       41.67     17.56 o 
   7 -12   4        1.66       11.00     13.53 o 
  -2 -11   4      107.82      135.45     18.36 o 
  -1 -11   4        3.52        8.23      9.43 o 
   0 -11   4        0.02       -5.00      8.35 o 
   1 -11   4       32.48       35.45      7.53 o 
   2 -11   4       32.89       42.12     10.17 o 
   3 -11   4      528.16      503.31     20.04 o 
   4 -11   4       41.98       37.39     10.20 o 
   5 -11   4       31.20       38.81     10.33 o 
   6 -11   4        0.77        9.93      8.90 o 
   7 -11   4       31.16       34.23     11.07 o 
  -3 -10   4       18.79       15.09     11.67 o 
  -2 -10   4        2.57       -0.67      9.00 o 
  -1 -10   4       26.00       21.97     10.55 o 
   0 -10   4      162.24      144.91     15.82 o 
   1 -10   4       64.27       82.93      8.72 o 
   2 -10   4      287.82      300.16     10.68 o 
   3 -10   4        9.85       -5.93      5.19 o 
   4 -10   4      773.03      719.83     29.18 o 
   5 -10   4        1.94        2.41      7.83 o 
   6 -10   4       57.26       66.62     11.64 o 
   7 -10   4       10.75        5.96      6.08 o 
  -4  -9   4       12.63       23.03     12.33 o 
  -3  -9   4       61.48       63.32     13.91 o 
  -2  -9   4       84.95       95.74     14.49 o 
  -1  -9   4       31.51       45.19     11.11 o 
   0  -9   4       89.81       96.84     13.00 o 
   1  -9   4        0.53        0.45      3.82 o 
   2  -9   4      465.55      438.94     15.00 o 
   3  -9   4      310.04      311.73     12.66 o 
   4  -9   4      499.09      453.87     22.12 o 
   5  -9   4      795.52      775.92     20.01 o 
   6  -9   4       61.31       60.78      7.44 o 
   7  -9   4        6.71       10.75      5.79 o 
   8  -9   4       79.15       75.30     12.42 o 
  -5  -8   4       36.70       49.62     14.62 o 
  -4  -8   4        3.66        2.52      9.81 o 
  -3  -8   4       19.20       25.07     10.48 o 
  -2  -8   4      338.50      297.28     20.31 o 
  -1  -8   4      639.65      555.84     25.97 o 
   0  -8   4      501.31      496.15     23.42 o 
   1  -8   4        2.10        2.30      4.58 o 
   2  -8   4      112.03      120.47      8.17 o 
   3  -8   4      256.76      249.03     10.51 o 
   4  -8   4      157.17      165.67      8.94 o 
   5  -8   4       91.45      107.37      8.02 o 
   6  -8   4        3.51       -0.67      4.65 o 
   7  -8   4       27.39       25.49      6.37 o 
   8  -8   4        1.97       -0.03      8.03 o 
   9  -8   4       73.38       52.40      9.06 o 
  -6  -7   4        2.80        1.91     11.10 o 
  -5  -7   4        8.53       23.30     11.82 o 
  -4  -7   4        6.71        7.32      9.35 o 
  -3  -7   4        1.10       -3.92      7.91 o 
  -2  -7   4       31.90       51.05     10.52 o 
  -1  -7   4        4.23        4.08      6.96 o 
   0  -7   4       48.51       70.87      9.85 o 
   1  -7   4      345.66      382.05     12.48 o 
   2  -7   4        2.13       -3.20      3.55 o 
   3  -7   4      319.80      331.41     10.97 o 
   4  -7   4      501.79      511.64     11.33 o 
   5  -7   4       86.15      100.61      7.47 o 
   6  -7   4        6.82        5.12      4.87 o 
   7  -7   4      123.14      121.64     17.19 o 
   8  -7   4        9.84        9.01      6.30 o 
   9  -7   4       36.27       27.40      8.20 o 
  -6  -6   4       43.61       56.05     14.36 o 
  -5  -6   4       51.91       58.96     13.17 o 
  -4  -6   4        6.97       18.80      9.52 o 
  -3  -6   4       74.96       90.32     13.10 o 
  -2  -6   4      451.85      422.51     21.38 o 
  -1  -6   4      271.16      284.02     16.18 o 
   0  -6   4      186.44      185.65     12.82 o 
   1  -6   4       40.98       56.38      8.47 o 
   2  -6   4       97.89      106.67      6.49 o 
   3  -6   4       24.08       19.39      5.00 o 
   4  -6   4       46.96       53.15      5.48 o 
   5  -6   4       76.17       76.17      6.79 o 
   6  -6   4       77.85       84.07      7.52 o 
   7  -6   4       45.19       40.98     10.56 o 
   8  -6   4        4.94       -4.38      5.50 o 
   9  -6   4       40.21       34.83      8.19 o 
  -7  -5   4        0.71        5.12     10.82 o 
  -6  -5   4       25.18       25.70     11.20 o 
  -5  -5   4      203.88      196.34     18.68 o 
  -4  -5   4      891.28      816.27     33.27 o 
  -3  -5   4        0.00       12.14      7.56 o 
  -2  -5   4       44.43       50.98      8.91 o 
  -1  -5   4      254.47      248.53     14.33 o 
   0  -5   4     3595.12     3814.41     88.43 o 
   1  -5   4        2.20        3.86      3.29 o 
   2  -5   4      142.83      162.92      5.52 o 
   3  -5   4      116.34      120.69      5.05 o 
   4  -5   4      969.82      983.83     20.53 o 
   5  -5   4     1546.14     1497.66     34.47 o 
   6  -5   4      125.82      123.07      8.52 o 
   7  -5   4      127.86      118.90      9.40 o 
   8  -5   4      103.16       94.65      9.49 o 
   9  -5   4       21.88       23.04     11.48 o 
  -7  -4   4       45.42       36.70     12.54 o 
  -6  -4   4      135.43      145.66     17.23 o 
  -5  -4   4      282.06      296.73     20.78 o 
  -4  -4   4       25.85       23.76      8.33 o 
  -3  -4   4      656.21      614.74     25.10 o 
  -2  -4   4       58.95       54.97      8.56 o 
  -1  -4   4     3730.53     3761.21     87.65 o 
   0  -4   4     4922.16     5337.85    118.19 o 
   1  -4   4      110.92      126.09      6.46 o 
   2  -4   4     1207.38     1207.20     21.77 o 
   3  -4   4      147.92      141.72      6.79 o 
   4  -4   4       65.36       68.60      5.84 o 
   5  -4   4        6.26       -2.11      4.61 o 
   6  -4   4      280.43      257.05     11.34 o 
   7  -4   4       70.24       68.03      7.98 o 
   8  -4   4        1.14        3.17      5.99 o 
   9  -4   4       22.66       19.67      7.58 o 
  -8  -3   4       42.15       54.81     14.97 o 
  -7  -3   4       13.31       17.25     11.06 o 
  -6  -3   4       23.48       22.72     10.13 o 
  -5  -3   4       48.34       50.35     11.00 o 
  -4  -3   4        5.46       -0.01      6.20 o 
  -3  -3   4       20.74       30.57      7.24 o 
  -2  -3   4      534.01      513.59     13.52 o 
  -1  -3   4      212.74      234.28     11.93 o 
   0  -3   4      474.33      437.28     14.46 o 
   1  -3   4       46.28       47.66      5.55 o 
   2  -3   4       15.23       18.41      2.04 o 
   3  -3   4      272.77      271.15      8.67 o 
   4  -3   4        5.00       -2.21      5.35 o 
   5  -3   4      108.57      119.79      7.80 o 
   6  -3   4       10.93        6.35      5.32 o 
   7  -3   4        0.53        1.12      5.71 o 
   8  -3   4       16.21       18.00      7.11 o 
   9  -3   4        4.81        5.92      9.83 o 
  -8  -2   4       67.62      101.76     17.20 o 
  -7  -2   4      100.85      104.08     15.62 o 
  -6  -2   4       27.14       54.99     11.40 o 
  -5  -2   4        0.02        5.53      7.00 o 
  -4  -2   4       25.88       34.73      2.99 o 
  -3  -2   4       94.07       95.37      3.81 o 
  -2  -2   4      113.29      134.27      8.21 o 
  -1  -2   4        0.52       -2.63      3.58 o 
   0  -2   4      104.53       93.55      4.43 o 
   1  -2   4      506.47      511.96      7.98 o 
   2  -2   4      142.88      132.74      5.48 o 
   3  -2   4      823.87      754.48     12.24 o 
   4  -2   4      550.38      542.20     10.77 o 
   5  -2   4      253.82      274.57      8.41 o 
   6  -2   4        1.03        2.67      3.52 o 
   7  -2   4      202.43      205.84     11.68 o 
   8  -2   4        1.97       -0.05      6.79 o 
   9  -2   4       20.49       40.75     12.47 o 
  -8  -1   4      227.12      245.07     22.31 o 
  -7  -1   4       43.02       37.42     11.48 o 
  -6  -1   4        5.62        4.14      7.66 o 
  -5  -1   4       90.13      103.95      5.28 o 
  -4  -1   4      118.93      111.65      8.32 o 
  -3  -1   4        2.30        0.87      2.16 o 
  -2  -1   4       14.13       13.39      1.92 o 
  -1  -1   4      895.10      831.79     11.93 o 
   0  -1   4     8349.18     7731.82    110.77 o 
   1  -1   4      458.40      407.13     12.47 o 
   2  -1   4     2189.04     2172.61     27.62 o 
   3  -1   4     1512.21     1482.82     21.10 o 
   4  -1   4      941.74      989.40     29.59 o 
   5  -1   4        6.96       12.64      3.67 o 
   6  -1   4     1735.33     1694.86     27.80 o 
   7  -1   4       52.22       46.49      6.03 o 
   8  -1   4      160.26      150.21     15.49 o 
   9  -1   4      129.51       85.49     14.55 o 
  -8   0   4       18.68       32.40     11.17 o 
  -7   0   4        6.63        4.89      8.08 o 
  -6   0   4      346.32      360.71     12.72 o 
  -5   0   4      695.55      693.28     13.80 o 
  -4   0   4      144.69      217.51      6.88 o 
  -3   0   4       33.38       41.00      3.31 o 
  -2   0   4        4.08        7.17      2.50 o 
  -1   0   4     2668.62     2500.88     31.50 o 
   0   0   4    20284.27    19518.67    222.75 o 
   1   0   4     1312.73     1241.86     19.92 o 
   2   0   4      523.23      451.23      8.38 o 
   3   0   4       49.38       59.68      4.96 o 
   4   0   4    10315.89    10330.69    155.68 o 
   5   0   4       55.91       44.21      5.74 o 
   6   0   4      429.34      415.68     23.55 o 
   7   0   4      218.09      245.28     18.08 o 
   8   0   4      721.30      674.25     30.89 o 
  -9   1   4        5.22       -7.06      6.31 o 
  -8   1   4       26.28       30.52     10.78 o 
  -7   1   4        3.04        1.03      6.96 o 
  -6   1   4      294.87      308.60      9.87 o 
  -5   1   4       32.97       37.77      5.13 o 
  -4   1   4       44.43       49.94      4.08 o 
  -3   1   4      209.94      217.77      6.48 o 
  -2   1   4       19.31       26.86      3.17 o 
  -1   1   4    11094.32    10605.92    151.74 o 
   0   1   4       20.10       22.61      1.75 o 
   1   1   4     2365.44     2257.02     35.85 o 
   2   1   4        0.62       -1.69      3.03 o 
   3   1   4      233.12      233.05     14.38 o 
   4   1   4        0.21       10.63      5.32 o 
   5   1   4       55.95       49.71      8.65 o 
   6   1   4       81.68       78.52     11.25 o 
   7   1   4       17.18       28.18      9.55 o 
   8   1   4        2.38       20.69     11.12 o 
  -8   2   4       69.56       48.22     10.52 o 
  -7   2   4       14.69       15.86      5.44 o 
  -6   2   4       12.14       12.13      4.94 o 
  -5   2   4       14.04       10.26      4.36 o 
  -4   2   4      131.82      120.91      6.92 o 
  -3   2   4      328.36      335.08     10.20 o 
  -2   2   4     2251.52     2162.14     27.02 o 
  -1   2   4      261.37      270.23      7.44 o 
   0   2   4      158.88      110.95      4.66 o 
   1   2   4       95.03      102.72      8.20 o 
   2   2   4     1022.89     1052.61     29.74 o 
   3   2   4     1154.07     1198.77     34.58 o 
   4   2   4      317.01      294.17     15.91 o 
   5   2   4       46.15       43.74      9.26 o 
   6   2   4       59.50       51.30     10.62 o 
   7   2   4       20.26       23.91     10.02 o 
   8   2   4       95.22       95.30     15.36 o 
  -8   3   4       98.43       87.37      8.69 o 
  -7   3   4       29.79       20.41      5.07 o 
  -6   3   4      296.71      293.36     15.72 o 
  -5   3   4      173.78      201.77      8.01 o 
  -4   3   4     8902.31     8875.77     90.60 o 
  -3   3   4       22.94       17.76      2.27 o 
  -2   3   4      283.67      294.21      4.69 o 
  -1   3   4       48.33       51.86      3.83 o 
   0   3   4      897.18      853.10     15.74 o 
   1   3   4      580.46      686.85     26.71 o 
   2   3   4      826.01      914.82     17.99 o 
   3   3   4       84.02       80.52      5.29 o 
   4   3   4      165.22      157.21     13.31 o 
   5   3   4       86.96       61.45     10.92 o 
   6   3   4       16.84       28.78      9.65 o 
   7   3   4        9.84        8.91      8.90 o 
  -8   4   4       38.24       54.05     12.07 o 
  -7   4   4        0.50        3.18      4.47 o 
  -6   4   4       82.83       86.77      6.34 o 
  -5   4   4      429.61      424.10      8.78 o 
  -4   4   4     6835.33     6850.16     71.14 o 
  -3   4   4      672.69      671.50      9.65 o 
  -2   4   4      100.82      121.75      4.43 o 
  -1   4   4      122.62      142.74      6.59 o 
   0   4   4     3881.23     4220.00     53.14 o 
   1   4   4      384.90      398.02      8.19 o 
   2   4   4        9.19        8.69      5.17 o 
   3   4   4        0.74        4.40      2.85 o 
   4   4   4       62.25       54.39     10.12 o 
   5   4   4       55.18       53.71     11.15 o 
   6   4   4       82.41       80.13     13.69 o 
   7   4   4        6.73        8.44      9.71 o 
  -9   5   4        6.44        0.03     10.19 o 
  -8   5   4       23.19       29.74     10.95 o 
  -7   5   4        5.61        6.44      6.41 o 
  -6   5   4      195.32      242.11     11.54 o 
  -5   5   4      182.59      180.67      5.85 o 
  -4   5   4       64.31       54.55      3.25 o 
  -3   5   4       58.26       70.14      4.07 o 
  -2   5   4       58.13       83.14      4.19 o 
  -1   5   4      362.05      392.44     13.07 o 
   0   5   4      338.74      355.12      8.46 o 
   1   5   4       38.72       43.88      3.41 o 
   2   5   4      103.33       94.80     10.27 o 
   3   5   4       21.38       13.33      7.99 o 
   4   5   4        3.54       -4.26      7.18 o 
   5   5   4       17.71        9.05      8.46 o 
   6   5   4        3.10       -0.82      8.99 o 
   7   5   4        0.47       -3.61      9.79 o 
  -9   6   4        7.53       12.01     11.41 o 
  -8   6   4      136.48      151.48     12.46 o 
  -7   6   4        2.42        4.90      6.25 o 
  -6   6   4     1400.22     1427.86     42.11 o 
  -5   6   4       73.60       69.17      4.19 o 
  -4   6   4      345.30      353.70      7.36 o 
  -3   6   4      214.65      233.17      7.16 o 
  -2   6   4      130.24      125.95      5.34 o 
  -1   6   4       45.87       54.15      4.33 o 
   0   6   4        0.05        0.20      2.50 o 
   1   6   4      204.07      226.21      8.44 o 
   2   6   4       86.13       85.52     11.63 o 
   3   6   4       30.10       33.80      9.75 o 
   4   6   4      133.42      123.95     15.29 o 
   5   6   4        3.84       11.98      9.70 o 
   6   6   4        0.29       -0.04      9.81 o 
  -9   7   4        8.63       -9.54     10.98 o 
  -8   7   4      127.98      129.84     12.61 o 
  -7   7   4        0.28       -8.35      5.94 o 
  -6   7   4        2.53        0.80      7.68 o 
  -5   7   4        1.33       -5.39      4.96 o 
  -4   7   4       30.00       38.70      5.05 o 
  -3   7   4      416.17      406.04     10.06 o 
  -2   7   4      534.97      541.97     11.56 o 
  -1   7   4      337.26      359.02      9.73 o 
   0   7   4       65.22       66.15      4.77 o 
   1   7   4      306.50      294.33      8.13 o 
   2   7   4      309.11      292.21     19.45 o 
   3   7   4      117.23       90.04     13.64 o 
   4   7   4       31.51       43.45     11.62 o 
   5   7   4        4.27       17.13     10.59 o 
   6   7   4      108.57      137.48     19.16 o 
  -9   8   4      134.26      142.98     19.52 o 
  -8   8   4        5.61        2.82      7.52 o 
  -7   8   4      131.34      148.94     12.36 o 
  -6   8   4      144.16      152.23     11.44 o 
  -5   8   4      121.04      112.79      9.80 o 
  -4   8   4      132.82      140.53     10.14 o 
  -3   8   4      423.21      412.94     10.70 o 
  -2   8   4      607.52      558.21     11.10 o 
  -1   8   4       32.27       30.08      4.52 o 
   0   8   4      527.19      516.02     12.03 o 
   1   8   4      132.50      124.51     14.91 o 
   2   8   4      197.55      216.50     18.41 o 
   3   8   4       57.76       49.55     12.35 o 
   4   8   4       14.02       19.64     10.90 o 
   5   8   4      116.98      105.74     17.18 o 
  -8   9   4       33.05       32.57      9.46 o 
  -7   9   4      132.61      123.07     11.87 o 
  -6   9   4       57.50       46.34     14.52 o 
  -5   9   4      437.19      477.96     18.10 o 
  -4   9   4       45.73       59.22      7.75 o 
  -3   9   4        8.27       -0.11      3.70 o 
  -2   9   4        9.24        6.52      3.46 o 
  -1   9   4      228.70      232.85      8.96 o 
   0   9   4      475.71      502.40     26.42 o 
   1   9   4       47.61       44.77     11.80 o 
   2   9   4       38.96       37.97     11.96 o 
   3   9   4       15.69        0.84      9.89 o 
   4   9   4      303.62      295.62     24.28 o 
  -8  10   4        1.64        3.32      8.40 o 
  -7  10   4       58.44       45.47      9.60 o 
  -6  10   4      140.03      136.98     15.75 o 
  -5  10   4       29.04       36.40      8.09 o 
  -4  10   4       21.20       20.57      6.82 o 
  -3  10   4        2.77       -1.61      4.53 o 
  -2  10   4     1326.42     1344.62     20.94 o 
  -1  10   4      664.57      650.42     32.42 o 
   0  10   4      272.46      249.92     20.65 o 
   1  10   4        0.60       -3.68      9.15 o 
   2  10   4       12.90       10.24     10.66 o 
   3  10   4       26.38       12.69     11.47 o 
  -7  11   4       44.51       26.58     15.75 o 
  -6  11   4        8.64       15.05      7.56 o 
  -5  11   4       99.55       76.35      9.81 o 
  -4  11   4       20.39       18.78      6.03 o 
  -3  11   4      223.63      201.89     10.10 o 
  -2  11   4      131.63      135.03      8.49 o 
  -1  11   4      311.47      337.41     23.98 o 
   0  11   4        2.55        4.61     10.16 o 
   1  11   4       17.13       41.51     12.97 o 
   2  11   4       62.19       64.32     15.44 o 
  -6  12   4        0.17        0.26      9.54 o 
  -5  12   4        3.28        4.65      7.26 o 
  -4  12   4       37.23       33.28      6.88 o 
  -3  12   4       24.94       22.43      6.03 o 
  -2  12   4        0.38       -3.14     10.59 o 
  -1  12   4        2.12       11.23     11.89 o 
   0  12   4       14.95       22.66     12.26 o 
   1  12   4       20.36       37.60     13.82 o 
  -5  13   4        7.92        8.39      6.75 o 
  -4  13   4       25.04       32.52      9.12 o 
  -3  13   4       66.72       58.26     15.19 o 
  -2  13   4       38.15       37.03     14.11 o 
  -1  13   4       10.21       11.24     12.16 o 
   1 -13   5        0.00        6.43      7.26 o 
   2 -13   5       10.87        1.73     10.07 o 
   3 -13   5       99.00      121.15     15.85 o 
   4 -13   5       62.90       58.89     13.31 o 
   5 -13   5        0.91       -2.03      7.16 o 
  -1 -12   5       96.04       94.48     16.48 o 
   0 -12   5        8.30       13.52      7.56 o 
   1 -12   5        0.28       -2.61      6.29 o 
   2 -12   5       38.80       48.13      8.52 o 
   3 -12   5       74.83       73.00     12.97 o 
   4 -12   5       91.85       90.35      9.90 o 
   5 -12   5        2.20       -8.62      5.75 o 
   6 -12   5       20.06       27.30     10.84 o 
   7 -12   5        0.12       27.35     13.94 o 
  -2 -11   5        6.71       18.80     11.46 o 
  -1 -11   5        5.56        3.56      9.49 o 
   0 -11   5       45.18       38.88      8.38 o 
   1 -11   5      126.28      117.32     10.48 o 
   2 -11   5      235.35      239.08     13.10 o 
   3 -11   5      114.75      120.93     14.23 o 
   4 -11   5       20.55       20.92      9.42 o 
   5 -11   5        0.73       -9.66      7.91 o 
   6 -11   5        8.90       14.45      9.72 o 
   7 -11   5       58.59       94.72     14.80 o 
  -3 -10   5        9.16       17.13     11.68 o 
  -2 -10   5       50.58       64.10     14.08 o 
  -1 -10   5        1.27       16.90      9.25 o 
   0 -10   5        1.94        2.81      8.25 o 
   1 -10   5       51.29       45.23      8.07 o 
   2 -10   5      728.83      665.95     19.90 o 
   3 -10   5       52.16       42.99      7.56 o 
   4 -10   5      289.76      289.11     18.86 o 
   5 -10   5        1.29       -0.27      7.95 o 
   6 -10   5      741.50      726.55     26.50 o 
   7 -10   5       17.80       24.77      6.96 o 
   8 -10   5       15.98       13.53      6.98 o 
  -4  -9   5      184.96      252.47     23.34 o 
  -3  -9   5       18.15       34.40     11.70 o 
  -2  -9   5        5.60        9.60      9.18 o 
  -1  -9   5        7.39        8.96      8.67 o 
   0  -9   5       19.00       22.25      9.18 o 
   1  -9   5      475.57      484.61     16.34 o 
   2  -9   5        0.19       -1.23      4.71 o 
   3  -9   5       28.45       33.29     15.87 o 
   4  -9   5      661.74      603.98     25.71 o 
   5  -9   5      417.37      422.30     24.06 o 
   6  -9   5      134.77      126.32      9.28 o 
   7  -9   5      260.70      258.07     12.78 o 
   8  -9   5       22.29       17.08      6.80 o 
  -5  -8   5      110.12      109.42     17.57 o 
  -4  -8   5       13.67       10.79     10.28 o 
  -3  -8   5       45.82       48.02     11.96 o 
  -2  -8   5       15.33       13.25      9.21 o 
  -1  -8   5       87.61       69.84     11.65 o 
   0  -8   5      483.30      444.18     21.97 o 
   1  -8   5       67.45       56.66     14.40 o 
   2  -8   5      141.92      130.70      8.51 o 
   3  -8   5      123.90      104.80      7.44 o 
   4  -8   5        9.71       19.92      5.18 o 
   5  -8   5       60.11       77.67      7.36 o 
   6  -8   5        4.73       -0.05      4.92 o 
   7  -8   5       14.06        6.22      5.98 o 
   8  -8   5        4.35       -8.42      5.61 o 
   9  -8   5       18.92        4.90      7.20 o 
  -6  -7   5       24.56       22.00     12.78 o 
  -5  -7   5        2.22        1.49      9.00 o 
  -4  -7   5        7.59       12.38      9.31 o 
  -3  -7   5       54.27       63.30     12.60 o 
  -2  -7   5        1.64       -7.61      6.79 o 
  -1  -7   5       12.06        1.51      6.97 o 
   0  -7   5      360.53      370.22     18.47 o 
   1  -7   5       34.74       49.36      8.88 o 
   2  -7   5      335.42      326.14     11.24 o 
   3  -7   5      177.43      173.80      8.25 o 
   4  -7   5        0.33       -3.60      2.91 o 
   5  -7   5       46.49       45.88      6.25 o 
   6  -7   5        1.96        7.72      4.91 o 
   7  -7   5        1.41       -0.54      5.21 o 
   8  -7   5        0.37       -2.30      5.80 o 
   9  -7   5       21.22       26.74     10.38 o 
  -6  -6   5       35.29       31.18     12.41 o 
  -5  -6   5       14.38       19.46     10.44 o 
  -4  -6   5        8.21        4.40      8.53 o 
  -3  -6   5      168.48      149.91     15.40 o 
  -2  -6   5      427.94      360.73     20.02 o 
  -1  -6   5        0.28       -3.23      5.47 o 
   0  -6   5        0.08       -0.61      5.10 o 
   1  -6   5      128.08      127.18      7.22 o 
   2  -6   5      373.01      419.81     15.95 o 
   3  -6   5      163.50      156.41      5.95 o 
   4  -6   5        7.85        7.94      4.30 o 
   5  -6   5        8.10        6.62      4.62 o 
   6  -6   5       85.67       89.42     13.06 o 
   7  -6   5      128.59      117.29     10.73 o 
   8  -6   5        0.34       -3.65      7.74 o 
   9  -6   5       68.89       78.31     27.81 o 
  -7  -5   5        8.11        3.91     11.30 o 
  -6  -5   5       29.26       52.49     13.29 o 
  -5  -5   5      102.75      117.09     15.54 o 
  -4  -5   5      215.59      211.38     17.73 o 
  -3  -5   5      106.33      113.29     12.83 o 
  -2  -5   5      112.53      141.12     12.74 o 
  -1  -5   5     2423.99     2561.62     64.58 o 
   0  -5   5        6.10       15.26      5.38 o 
   1  -5   5      776.79      805.23     17.24 o 
   2  -5   5      922.33      951.99     15.19 o 
   3  -5   5     1538.23     1528.88     21.84 o 
   4  -5   5       71.23       87.18      6.31 o 
   5  -5   5      784.95      791.91     19.22 o 
   6  -5   5        4.38        9.09      7.75 o 
   7  -5   5        4.59        7.97      5.99 o 
   8  -5   5       25.23       29.67     16.81 o 
   9  -5   5       69.96       55.67      9.21 o 
  -7  -4   5       62.46       60.06     14.95 o 
  -6  -4   5       13.91       14.61     10.47 o 
  -5  -4   5       78.48       98.94     13.83 o 
  -4  -4   5       52.22       55.96     10.86 o 
  -3  -4   5      254.00      245.83     16.26 o 
  -2  -4   5      164.04      159.46      5.18 o 
  -1  -4   5      937.41     1033.90     31.04 o 
   0  -4   5      115.51      129.42      9.53 o 
   1  -4   5       13.94       16.02      6.47 o 
   2  -4   5      248.95      259.47      6.26 o 
   3  -4   5      132.25      123.48      8.55 o 
   4  -4   5      655.51      628.46     23.50 o 
   5  -4   5       27.45       25.22      5.18 o 
   6  -4   5      138.26      126.88     23.71 o 
   7  -4   5       28.90       27.29      6.72 o 
   8  -4   5        0.81        3.27      7.03 o 
   9  -4   5       11.44       11.10     13.59 o 
  -7  -3   5       65.62       70.87     14.36 o 
  -6  -3   5      146.09      174.64     18.05 o 
  -5  -3   5        0.63        4.37      7.57 o 
  -4  -3   5       29.17       43.61      9.26 o 
  -3  -3   5       29.71       27.65      3.17 o 
  -2  -3   5     1944.32     2052.25     34.06 o 
  -1  -3   5       50.82       48.31      6.72 o 
   0  -3   5      833.39      813.68     22.74 o 
   1  -3   5      919.39      917.16     13.60 o 
   2  -3   5       17.51       17.36      3.43 o 
   3  -3   5     1913.38     1892.58     31.90 o 
   4  -3   5      737.22      742.16     17.09 o 
   5  -3   5        0.34       -4.59      4.11 o 
   6  -3   5        8.56       10.09      5.46 o 
   7  -3   5        0.15        8.45      6.07 o 
   8  -3   5       26.53       31.96     20.54 o 
   9  -3   5       16.77       14.18      8.00 o 
  -8  -2   5      336.09      344.52     25.90 o 
  -7  -2   5       10.64        3.20     10.46 o 
  -6  -2   5        7.04        3.19      7.76 o 
  -5  -2   5       13.33       19.27      8.38 o 
  -4  -2   5      250.13      275.20      6.86 o 
  -3  -2   5      206.56      220.90      5.65 o 
  -2  -2   5      399.61      416.70     25.52 o 
  -1  -2   5      988.27      898.38     16.63 o 
   0  -2   5      189.59      181.94      7.79 o 
   1  -2   5     4460.79     3980.22     47.80 o 
   2  -2   5       67.31       66.58      4.46 o 
   3  -2   5        0.04       -1.55      1.80 o 
   4  -2   5       43.17       55.13      4.36 o 
   5  -2   5      107.76      118.01      5.93 o 
   6  -2   5       34.92       29.03      7.83 o 
   7  -2   5       94.10      107.93      9.36 o 
   8  -2   5       38.70       45.92      8.44 o 
   9  -2   5       94.91      100.62     15.24 o 
  -8  -1   5       50.36       70.58     14.68 o 
  -7  -1   5       66.82       59.59     12.75 o 
  -6  -1   5       18.88       15.61      8.59 o 
  -5  -1   5      260.97      255.83      7.78 o 
  -4  -1   5       56.53       62.97      4.01 o 
  -3  -1   5      102.91      100.76      4.41 o 
  -2  -1   5     1162.28     1066.07     20.87 o 
  -1  -1   5      694.12      636.77     18.99 o 
   0  -1   5      461.32      438.98      7.22 o 
   1  -1   5     1678.88     1620.65     25.40 o 
   2  -1   5     4872.76     4630.97     55.77 o 
   3  -1   5       60.15       63.29      3.77 o 
   4  -1   5       10.30       14.81      4.57 o 
   5  -1   5      457.37      466.95     11.36 o 
   6  -1   5      545.89      551.37     13.66 o 
   7  -1   5      175.66      200.71     12.15 o 
   8  -1   5        3.27       16.06      9.18 o 
   9  -1   5       11.99        6.98     10.31 o 
  -8   0   5       36.43       24.71     11.16 o 
  -7   0   5        0.96        6.14      8.20 o 
  -6   0   5        0.05        2.91      3.74 o 
  -5   0   5        4.40        5.66      4.52 o 
  -4   0   5      766.32      757.49     13.81 o 
  -3   0   5        0.56        2.42      2.33 o 
  -2   0   5        3.02        5.48      1.94 o 
  -1   0   5       57.49       48.04      3.35 o 
   0   0   5       15.97       22.09      1.88 o 
   1   0   5      380.17      366.65     13.03 o 
   2   0   5     1438.01     1435.81     19.89 o 
   3   0   5      356.34      377.45      8.69 o 
   4   0   5     1697.05     1919.61     41.12 o 
   5   0   5      574.47      575.39     13.35 o 
   6   0   5     1054.27     1013.86     20.21 o 
   7   0   5       33.42       37.32     10.40 o 
   8   0   5        8.73       17.81     10.18 o 
  -8   1   5        2.95       -1.15      8.38 o 
  -7   1   5        0.13       -8.72      6.73 o 
  -6   1   5      138.84      147.68      7.33 o 
  -5   1   5       68.28       71.00      6.35 o 
  -4   1   5      582.81      592.05     12.08 o 
  -3   1   5      643.50      605.26     11.48 o 
  -2   1   5     2154.75     1989.68     60.75 o 
  -1   1   5     2760.25     2539.41     31.63 o 
   0   1   5     1411.47     1400.16     16.54 o 
   1   1   5      687.47      639.21     18.20 o 
   2   1   5        3.11        1.10      1.67 o 
   4   1   5       21.38       24.15      4.20 o 
   5   1   5        3.93        8.52      6.11 o 
   6   1   5       81.54       81.98     11.37 o 
   7   1   5      107.03      103.02      9.30 o 
   8   1   5      148.54      143.19     17.28 o 
  -8   2   5       26.24       21.31      8.94 o 
  -7   2   5       89.89       98.47      9.00 o 
  -6   2   5        9.26        5.41      4.69 o 
  -5   2   5       29.84       30.37      5.07 o 
  -4   2   5       45.19       63.00      5.55 o 
  -3   2   5      207.06      188.33     11.58 o 
  -2   2   5      991.23      923.78     13.06 o 
  -1   2   5     1459.26     1383.91     23.74 o 
   0   2   5       41.51       33.12      3.12 o 
   1   2   5     1332.84     1362.83     19.43 o 
   2   2   5     1451.76     1483.67     27.33 o 
   3   2   5      371.83      385.83     16.86 o 
   4   2   5       45.60       47.56      7.98 o 
   5   2   5       51.31       59.93     10.12 o 
   6   2   5       59.60       64.79     11.27 o 
   7   2   5       56.49       65.05     12.29 o 
   8   2   5       18.89        8.59     10.07 o 
  -8   3   5        9.27       -3.42      8.34 o 
  -7   3   5       84.25       81.43      6.42 o 
  -6   3   5        0.16        1.16      3.76 o 
  -5   3   5      360.86      365.68      9.52 o 
  -4   3   5     1020.26     1057.41     17.00 o 
  -3   3   5      268.44      251.79      5.10 o 
  -2   3   5      100.40       96.10      8.93 o 
  -1   3   5       59.56       57.80     11.59 o 
   0   3   5      483.25      480.37     17.97 o 
   1   3   5      175.33      198.78      7.53 o 
   2   3   5     1202.11     1201.15     22.68 o 
   3   3   5        0.28        0.48      2.75 o 
   4   3   5        1.38       -8.19      5.46 o 
   5   3   5        0.11        3.02      7.28 o 
   6   3   5        8.28       26.33      9.74 o 
   7   3   5       62.33       44.73     12.30 o 
  -8   4   5        1.31        0.54      6.75 o 
  -7   4   5       99.38      115.47     10.39 o 
  -6   4   5      124.90      127.82      6.87 o 
  -5   4   5        0.02       -1.99      2.62 o 
  -4   4   5      384.52      395.04      7.52 o 
  -3   4   5      469.76      485.09      7.46 o 
  -2   4   5       29.68       37.22      5.81 o 
  -1   4   5      206.46      214.42      7.99 o 
   0   4   5     1590.80     1769.10     29.83 o 
   1   4   5     1766.30     1853.82     25.84 o 
   2   4   5      313.34      348.14     10.28 o 
   3   4   5       35.17       40.95      4.38 o 
   4   4   5      169.42      178.53     15.35 o 
   5   4   5       60.14       73.58     12.08 o 
   6   4   5       22.32       22.74     10.18 o 
   7   4   5       21.13       -2.67      9.41 o 
  -9   5   5       28.42       42.44     12.51 o 
  -8   5   5        7.64       14.31      7.80 o 
  -7   5   5       15.70        5.37      7.70 o 
  -6   5   5     1740.64     1672.49     22.80 o 
  -5   5   5      157.73      169.95      6.08 o 
  -4   5   5       54.87       53.62      3.14 o 
  -3   5   5      182.99      196.06      8.07 o 
  -2   5   5      446.15      484.32      9.48 o 
  -1   5   5     2387.22     2502.59     41.50 o 
   0   5   5       41.08       52.62      3.90 o 
   1   5   5      724.97      744.60     13.23 o 
   2   5   5        2.36        3.59      4.47 o 
   3   5   5      143.15      153.72     14.45 o 
   4   5   5       12.31        0.70      7.83 o 
   5   5   5        3.80       -3.75      7.85 o 
   6   5   5       21.62       19.12     10.65 o 
   7   5   5       33.51       48.23     13.56 o 
  -9   6   5       46.44       52.66     13.29 o 
  -8   6   5        1.36        1.37      7.24 o 
  -7   6   5        0.19       -7.38      6.28 o 
  -6   6   5     1320.48     1274.66     30.52 o 
  -5   6   5      193.40      172.70     18.59 o 
  -4   6   5       41.22       34.69      3.87 o 
  -3   6   5       30.43       31.18      3.36 o 
  -2   6   5     1181.86     1193.54     18.71 o 
  -1   6   5     1605.04     1675.55     30.41 o 
   0   6   5      351.97      368.01      9.22 o 
   1   6   5      362.14      390.29      9.22 o 
   2   6   5      279.20      256.34     17.42 o 
   3   6   5       41.55       53.33     11.16 o 
   4   6   5        3.21        2.21      8.39 o 
   5   6   5        5.36       -1.08      8.05 o 
   6   6   5        0.01       -2.62      9.52 o 
  -9   7   5       51.15       54.62     14.46 o 
  -8   7   5       32.08       35.31      9.18 o 
  -7   7   5        2.62       -4.12      6.65 o 
  -6   7   5       18.65       17.71      6.55 o 
  -5   7   5        0.10        0.18      5.31 o 
  -4   7   5       19.45       16.86      5.86 o 
  -3   7   5       73.51       72.66      7.87 o 
  -2   7   5        0.41        3.00      2.84 o 
  -1   7   5       21.92       20.93      3.77 o 
   0   7   5        0.11       -1.86      2.87 o 
   1   7   5       83.54       91.32      5.20 o 
   2   7   5       73.38       74.29     12.36 o 
   3   7   5       57.12       53.04     11.77 o 
   4   7   5        2.83       -8.88      7.80 o 
   5   7   5      182.11      205.13     20.61 o 
  -9   8   5        1.28        8.10     12.15 o 
  -8   8   5      376.16      348.75     18.04 o 
  -7   8   5      141.99      168.21     32.43 o 
  -6   8   5        0.06       11.06      6.68 o 
  -5   8   5       50.01       61.82     19.48 o 
  -4   8   5      427.03      431.44     15.99 o 
  -3   8   5      640.03      619.10     13.33 o 
  -2   8   5      144.47      132.88      6.44 o 
  -1   8   5      435.12      408.84     11.18 o 
   0   8   5      392.75      404.74     10.83 o 
   1   8   5       27.35       25.41     10.52 o 
   2   8   5      489.65      457.36     25.68 o 
   3   8   5        6.64        2.07      9.44 o 
   4   8   5      363.22      375.12     25.56 o 
   5   8   5       50.77       46.14     13.51 o 
  -8   9   5        0.00       -7.73      7.51 o 
  -7   9   5       94.63      114.85     11.86 o 
  -6   9   5      133.75      128.20     11.03 o 
  -5   9   5      944.29      900.29     32.96 o 
  -4   9   5       15.60       14.74      6.38 o 
  -3   9   5      198.48      178.64     25.48 o 
  -2   9   5      703.07      721.33     13.67 o 
  -1   9   5      254.23      262.32      9.61 o 
   0   9   5       62.75       68.22     13.45 o 
   1   9   5      295.83      272.75     20.99 o 
   2   9   5      380.54      342.32     23.66 o 
   3   9   5        4.78        8.16     10.06 o 
   4   9   5      231.99      277.24     23.79 o 
  -8  10   5        2.06        1.65     13.86 o 
  -7  10   5        0.68        0.22      8.19 o 
  -6  10   5        0.12       -8.04      6.28 o 
  -5  10   5        7.72       -1.85      5.84 o 
  -4  10   5      157.16      142.41     10.91 o 
  -3  10   5        1.53        0.39      4.80 o 
  -2  10   5      462.50      440.59     13.26 o 
  -1  10   5      527.40      549.02     20.17 o 
   0  10   5       24.58       10.51     10.13 o 
   1  10   5        3.89       -5.55      9.05 o 
   2  10   5       23.09       42.21     12.83 o 
   3  10   5        0.33        5.69     10.77 o 
  -7  11   5        3.57        0.20      8.06 o 
  -6  11   5        6.86       -5.88      6.79 o 
  -5  11   5        4.94       -0.74      6.77 o 
  -4  11   5        4.68       11.26      5.78 o 
  -3  11   5       94.64       85.86     12.81 o 
  -2  11   5       83.13       91.23      7.52 o 
  -1  11   5       53.17       42.70     13.34 o 
   0  11   5        6.86       23.38     11.81 o 
   1  11   5        3.17       -8.81      9.26 o 
   2  11   5       53.65       59.06     15.19 o 
  -6  12   5       10.47       12.84      8.47 o 
  -5  12   5        0.00       -3.75      7.73 o 
  -4  12   5      190.43      194.77     11.08 o 
  -3  12   5      235.52      236.76     11.34 o 
  -2  12   5       33.10       47.03     14.43 o 
  -1  12   5        1.07        0.47     10.56 o 
   0  12   5       10.87       14.39     12.40 o 
   1  12   5       44.84       31.16     13.59 o 
  -5  13   5      112.49      134.84     10.72 o 
  -4  13   5      238.00      278.98     13.44 o 
  -3  13   5       21.04       12.25     12.73 o 
  -2  13   5       11.17        4.91     12.65 o 
  -1  13   5        2.20       -3.27     10.74 o 
   1 -13   6        3.44        1.61      7.38 o 
   2 -13   6       24.04       39.12     12.89 o 
   3 -13   6       49.43       47.58     12.88 o 
   4 -13   6        8.86        6.51     10.32 o 
   5 -13   6       78.30      111.42     11.57 o 
  -1 -12   6       17.16       19.18     11.97 o 
   0 -12   6       24.71       18.94      7.85 o 
   1 -12   6       14.83       17.63      7.32 o 
   2 -12   6        8.13       -4.00      9.02 o 
   3 -12   6        7.35       12.46      9.52 o 
   4 -12   6       29.70        9.27      9.62 o 
   5 -12   6        4.45       10.25      9.33 o 
   6 -12   6        3.40       12.67     10.82 o 
  -2 -11   6       68.56       90.87     16.34 o 
  -1 -11   6        1.82       -3.61      8.96 o 
   0 -11   6       17.51       33.47      7.93 o 
   1 -11   6       21.96       17.70      8.66 o 
   2 -11   6      138.06      129.91     14.99 o 
   3 -11   6        2.98        7.01      8.87 o 
   4 -11   6       64.91       63.85     12.56 o 
   5 -11   6       28.01       31.18     10.79 o 
   6 -11   6       65.13       71.45     12.93 o 
   7 -11   6      210.52      216.14     19.61 o 
  -3 -10   6       39.19       38.64     13.47 o 
  -2 -10   6        8.12       19.24     10.88 o 
  -1 -10   6      122.50      143.71     16.11 o 
   0 -10   6       13.11        4.59      7.48 o 
   1 -10   6      499.26      433.65     16.15 o 
   2 -10   6      336.52      292.09     15.34 o 
   3 -10   6       35.46       36.40     10.03 o 
   4 -10   6       34.89       37.85     10.12 o 
   5 -10   6       53.23       40.49     10.79 o 
   6 -10   6      375.03      376.27     19.41 o 
   7 -10   6        1.70       -1.70      5.98 o 
   8 -10   6      181.21      188.98     13.00 o 
  -4  -9   6        0.88       -3.42      9.54 o 
  -3  -9   6       21.54       26.53     11.87 o 
  -2  -9   6      157.78      164.57     18.03 o 
  -1  -9   6       13.81        8.91      8.96 o 
   0  -9   6      491.19      431.47     22.74 o 
   1  -9   6      512.93      486.11     16.42 o 
   2  -9   6        5.10        3.74      5.01 o 
   3  -9   6        1.70       -0.11      4.66 o 
   4  -9   6       49.25       34.40      9.60 o 
   5  -9   6       70.16       64.64      8.17 o 
   6  -9   6       14.08       19.61      6.18 o 
   7  -9   6      121.83      127.14     10.20 o 
   8  -9   6       49.65       38.92      8.47 o 
  -5  -8   6       14.66       16.87     11.40 o 
  -4  -8   6       19.31        1.31      9.43 o 
  -3  -8   6      113.41      124.81     16.27 o 
  -2  -8   6       10.27        3.04      8.51 o 
  -1  -8   6       24.22       41.96     10.06 o 
   0  -8   6      297.08      274.01     17.34 o 
   1  -8   6      148.25      150.94      9.25 o 
   2  -8   6       69.48       84.93     11.92 o 
   3  -8   6      107.62      113.92      7.65 o 
   4  -8   6      233.17      202.73     11.47 o 
   5  -8   6      639.91      643.64     27.99 o 
   6  -8   6        3.47        6.06      5.61 o 
   7  -8   6       80.64      100.50      9.18 o 
   8  -8   6        0.36       -7.47      5.71 o 
  -5  -7   6      162.09      178.84     19.95 o 
  -4  -7   6      199.64      181.84     18.80 o 
  -3  -7   6       92.03      104.24     14.35 o 
  -2  -7   6      536.73      503.76     25.16 o 
  -1  -7   6      179.90      177.82     14.86 o 
   0  -7   6        1.52       -7.76      5.18 o 
   1  -7   6       60.20       63.83      6.15 o 
   2  -7   6       29.21       40.79      5.20 o 
   3  -7   6      258.31      271.88      9.93 o 
   4  -7   6       51.01       48.27      7.56 o 
   5  -7   6        4.74        2.84      4.64 o 
   6  -7   6        3.53       -2.70      5.73 o 
   7  -7   6       21.18       21.30      8.32 o 
   8  -7   6       24.61       16.98     12.86 o 
   9  -7   6       40.19       33.60      8.73 o 
  -6  -6   6       44.20       45.55     14.02 o 
  -5  -6   6        0.02       -3.90      8.54 o 
  -4  -6   6        5.57       -1.01      7.54 o 
  -3  -6   6      522.37      517.09     25.59 o 
  -2  -6   6      725.62      647.40     27.17 o 
  -1  -6   6      297.17      297.49     16.89 o 
   0  -6   6       19.98       19.91      6.14 o 
   1  -6   6      159.80      166.22     11.35 o 
   2  -6   6      862.23      857.07     18.49 o 
   3  -6   6      309.99      321.70      7.96 o 
   4  -6   6       78.01       73.91      6.55 o 
   5  -6   6       68.81       63.77      6.90 o 
   6  -6   6       20.65       21.86      5.97 o 
   7  -6   6        8.13        9.05      5.84 o 
   8  -6   6       17.06       29.49      7.55 o 
   9  -6   6        0.05        1.25      6.95 o 
  -7  -5   6        8.47        4.27     11.89 o 
  -6  -5   6        0.17        8.24     10.18 o 
  -5  -5   6        0.04       -5.03      7.85 o 
  -4  -5   6       55.50       71.83     12.06 o 
  -3  -5   6      753.07      749.14     30.26 o 
  -2  -5   6      138.30      121.93     12.22 o 
  -1  -5   6      192.63      211.51     13.70 o 
   0  -5   6       67.74      106.46      9.26 o 
   1  -5   6       64.27       73.90      5.43 o 
   2  -5   6       17.64       19.29      2.92 o 
   3  -5   6       17.27       20.46      3.24 o 
   4  -5   6       71.98       82.44      6.38 o 
   5  -5   6        1.74        7.32      4.81 o 
   6  -5   6      262.18      256.54     11.83 o 
   7  -5   6      174.86      167.82     12.12 o 
   8  -5   6        4.47        4.43      6.48 o 
   9  -5   6      149.71      117.23     11.62 o 
  -7  -4   6       13.90       21.08     12.05 o 
  -6  -4   6      182.04      200.67     19.70 o 
  -5  -4   6        0.23       -7.57      7.36 o 
  -4  -4   6      230.18      234.35     17.75 o 
  -3  -4   6        4.18        1.72      6.09 o 
  -2  -4   6      263.61      274.59      7.78 o 
  -1  -4   6      238.35      216.39     12.89 o 
   0  -4   6       65.19       71.38      5.28 o 
   1  -4   6      693.38      711.78     14.98 o 
   2  -4   6       88.62      113.94      4.75 o 
   3  -4   6      971.38      945.01     19.51 o 
   4  -4   6      188.57      187.38      8.99 o 
   5  -4   6       85.69       96.27     14.40 o 
   6  -4   6        3.89        2.81      5.18 o 
   7  -4   6        1.74        4.28      5.68 o 
   8  -4   6       22.57       45.45      8.13 o 
   9  -4   6       72.24       64.83      9.92 o 
  -7  -3   6       67.04       59.79     13.97 o 
  -6  -3   6      172.58      184.38     18.52 o 
  -5  -3   6       26.43       10.88      8.91 o 
  -4  -3   6       73.73       77.89     11.25 o 
  -3  -3   6     1144.28     1222.32     28.23 o 
  -2  -3   6      708.20      779.68     15.81 o 
  -1  -3   6      103.06       98.66      6.78 o 
   0  -3   6      936.42      940.33     21.20 o 
   1  -3   6     1603.45     1620.20     21.84 o 
   2  -3   6      589.20      606.88     13.53 o 
   3  -3   6     1593.43     1609.33     28.37 o 
   4  -3   6      111.79      113.19      7.26 o 
   5  -3   6       28.48       27.23      5.43 o 
   6  -3   6       26.41       27.90      6.41 o 
   7  -3   6       50.12       46.96      7.44 o 
   8  -3   6        5.24        3.72      6.78 o 
   9  -3   6        0.63       -3.23      7.14 o 
  -8  -2   6        2.61        1.38     10.30 o 
  -7  -2   6       45.57       28.98     11.81 o 
  -6  -2   6        7.81        9.17      8.88 o 
  -5  -2   6       13.63       -4.98      6.38 o 
  -4  -2   6       22.93       21.12      2.99 o 
  -3  -2   6      185.43      187.36      5.55 o 
  -2  -2   6     1278.91     1348.16     48.49 o 
  -1  -2   6      159.85      164.51      6.12 o 
   0  -2   6       15.29       24.76      4.05 o 
   1  -2   6        8.50       12.83      2.51 o 
   2  -2   6        8.30        9.37      3.09 o 
   3  -2   6       25.74       20.84      4.05 o 
   4  -2   6      312.31      298.78      8.14 o 
   5  -2   6        0.68       -0.01      2.84 o 
   6  -2   6      151.37      148.41     10.08 o 
   7  -2   6        6.56       12.03     11.31 o 
   8  -2   6       40.80       35.06      8.54 o 
   9  -2   6       28.15       36.10     12.59 o 
  -8  -1   6       13.83       15.37     11.27 o 
  -7  -1   6       88.23      108.89     15.20 o 
  -6  -1   6        4.09       -1.83      7.31 o 
  -5  -1   6        0.62        1.58      3.00 o 
  -4  -1   6        6.34        5.71      2.80 o 
  -3  -1   6      816.19      804.07     13.48 o 
  -2  -1   6       16.39       13.49      2.42 o 
  -1  -1   6      140.64      145.68      5.54 o 
   0  -1   6      300.95      263.61      6.64 o 
   1  -1   6       42.58       52.31      3.56 o 
   2  -1   6     2413.92     2308.67     32.70 o 
   3  -1   6        0.85        0.53      2.29 o 
   4  -1   6      441.60      411.45      9.62 o 
   5  -1   6       32.33       28.87      4.15 o 
   6  -1   6      849.41      829.38     25.89 o 
   7  -1   6        1.37       12.03      7.21 o 
   8  -1   6     1312.30     1256.81     43.58 o 
  -8   0   6        0.00        5.72      9.93 o 
  -7   0   6        3.35        4.89      8.04 o 
  -6   0   6       79.12       85.36      5.92 o 
  -5   0   6      252.02      264.55     11.17 o 
  -4   0   6      716.06      749.03     13.86 o 
  -3   0   6      401.34      374.77     20.28 o 
  -2   0   6      545.03      531.68     10.32 o 
  -1   0   6     1345.75     1279.15     19.56 o 
   0   0   6      606.49      600.19      9.15 o 
   1   0   6      661.93      598.79     11.80 o 
   2   0   6        0.20        0.28      2.20 o 
   3   0   6      473.17      466.57      9.87 o 
   4   0   6        0.17        5.27      3.07 o 
   5   0   6       50.09       40.69      4.83 o 
   6   0   6     2179.81     2210.10     54.11 o 
   7   0   6       58.70       62.94     11.71 o 
   8   0   6      122.06      108.62     15.34 o 
  -8   1   6       32.86       18.18     10.15 o 
  -7   1   6       12.02       11.63      8.66 o 
  -6   1   6      167.78      169.42      7.82 o 
  -5   1   6       41.75       42.77      5.61 o 
  -4   1   6     1618.69     1559.12     24.03 o 
  -3   1   6      164.76      156.78      7.37 o 
  -2   1   6      857.16      851.49     16.82 o 
  -1   1   6      102.16       98.11      3.32 o 
   0   1   6     4400.68     4105.56     42.11 o 
   1   1   6      201.33      208.19     11.46 o 
   2   1   6       13.34        4.36      4.38 o 
   3   1   6      406.29      231.59     11.50 o 
   4   1   6      390.79      180.82     11.02 o 
   5   1   6      771.99      793.93     30.89 o 
   6   1   6     1013.96      986.88     34.75 o 
   7   1   6        6.33       -2.67      8.09 o 
   8   1   6       32.23       31.62     11.88 o 
  -7   2   6       18.89       16.52      5.66 o 
  -6   2   6        7.38        4.78      4.61 o 
  -5   2   6        2.56        0.52      4.02 o 
  -4   2   6        2.16        4.07      3.63 o 
  -3   2   6      229.90      244.08     12.61 o 
  -2   2   6     2303.34     2166.80     36.01 o 
  -1   2   6      222.38      233.62     18.39 o 
   0   2   6     1465.03     1361.13     18.78 o 
   1   2   6      387.25      371.76      8.14 o 
   2   2   6      413.31      429.56      9.35 o 
   3   2   6        3.95        4.07      5.22 o 
   4   2   6      500.28      471.61     20.43 o 
   5   2   6       33.26       28.57      8.68 o 
   6   2   6        0.03        0.68      6.90 o 
   7   2   6       49.21       62.90      8.70 o 
   8   2   6       26.85       48.83     12.98 o 
  -8   3   6       37.78       41.83      7.64 o 
  -7   3   6        1.75        4.27      4.24 o 
  -6   3   6        3.09       13.88      4.15 o 
  -5   3   6        7.64       16.49      3.75 o 
  -4   3   6      846.46      868.89     17.82 o 
  -3   3   6     1794.08     1729.03     23.21 o 
  -2   3   6      893.30      907.55     18.85 o 
  -1   3   6      278.20      315.01      9.40 o 
   0   3   6       56.14       51.80      4.24 o 
   1   3   6      231.15      245.89      8.65 o 
   2   3   6        8.75       10.47      3.31 o 
   3   3   6       48.63       42.72      8.31 o 
   4   3   6       36.54       38.98      4.88 o 
   5   3   6      193.31      174.91     15.34 o 
   6   3   6       39.90       31.67      9.99 o 
   7   3   6       13.96       -0.85      8.93 o 
  -8   4   6       52.73       56.94     10.05 o 
  -7   4   6      152.64      157.59     10.91 o 
  -6   4   6        0.13       -3.60      3.77 o 
  -5   4   6       24.57       22.77      3.81 o 
  -4   4   6      243.43      248.86      6.86 o 
  -3   4   6      336.97      349.14      5.63 o 
  -2   4   6      733.26      728.98     16.79 o 
  -1   4   6      125.88      141.11      6.86 o 
   0   4   6      451.60      473.25     11.73 o 
   1   4   6       45.49       61.86      5.14 o 
   2   4   6        0.25       -0.90      6.19 o 
   3   4   6        1.67        1.70      3.26 o 
   4   4   6       10.95       14.34      8.10 o 
   5   4   6       42.68       51.97     10.72 o 
   6   4   6       22.74       19.87      9.04 o 
   7   4   6        6.65       10.94     10.43 o 
  -9   5   6       69.36       69.71     13.73 o 
  -8   5   6       14.55        9.49     13.48 o 
  -7   5   6      254.87      267.57     13.87 o 
  -6   5   6     2724.26     2621.80     49.65 o 
  -5   5   6        0.19        0.58      3.21 o 
  -4   5   6        0.34       -0.48      1.86 o 
  -3   5   6      183.20      191.44      5.51 o 
  -2   5   6      294.49      254.37      6.39 o 
  -1   5   6       10.79        8.09      4.49 o 
   0   5   6      581.68      652.29     12.71 o 
   1   5   6     1028.83     1050.27     17.32 o 
   2   5   6        6.06        9.22      3.66 o 
   3   5   6        1.03       -5.57      6.67 o 
   4   5   6        0.62       -2.54      7.35 o 
   5   5   6        6.09        5.49      8.05 o 
   6   5   6        1.39       -4.29      8.56 o 
  -9   6   6      164.12      169.35     19.07 o 
  -8   6   6        0.14       -3.91      7.73 o 
  -7   6   6       97.57       77.77      9.38 o 
  -6   6   6       32.53       23.21      6.91 o 
  -5   6   6       42.70       32.64      6.43 o 
  -4   6   6       45.20       45.27      6.66 o 
  -3   6   6       22.14       24.56      3.04 o 
  -2   6   6        4.39        1.14      2.44 o 
  -1   6   6       54.90       47.70      5.06 o 
   0   6   6        4.68        6.58      3.31 o 
   1   6   6      128.90      115.90      5.65 o 
   2   6   6        0.04        3.85      6.37 o 
   3   6   6        0.01        7.06      8.25 o 
   4   6   6        0.03       13.14      9.41 o 
   5   6   6        0.02       -1.25      8.19 o 
   6   6   6        5.40       11.39     11.33 o 
  -9   7   6       55.34       46.43     10.25 o 
  -8   7   6      323.72      315.36     16.82 o 
  -7   7   6       35.62       40.02      8.67 o 
  -6   7   6       24.25       24.01      7.45 o 
  -5   7   6       14.57       13.08      6.22 o 
  -4   7   6       34.01       31.47      6.69 o 
  -3   7   6      214.50      210.57      8.21 o 
  -2   7   6       63.57       69.76      4.60 o 
  -1   7   6       73.72       67.83      5.21 o 
   0   7   6      272.82      273.41      8.66 o 
   1   7   6       15.11       18.72      3.83 o 
   2   7   6       25.34       31.88      9.91 o 
   3   7   6      116.24      140.01     15.79 o 
   4   7   6       48.79       48.06     12.35 o 
   5   7   6        1.98        9.73     10.06 o 
  -8   8   6      121.07      126.18     12.64 o 
  -7   8   6      307.56      276.55     15.54 o 
  -6   8   6       14.89       17.27     10.73 o 
  -5   8   6      249.28      244.26     12.74 o 
  -4   8   6        0.15       -3.60      6.86 o 
  -3   8   6       10.21       13.72      6.78 o 
  -2   8   6        9.92        5.22      5.40 o 
  -1   8   6       33.19       20.26      5.45 o 
   0   8   6      917.75      911.08     17.58 o 
   1   8   6        8.27       24.74     10.09 o 
   2   8   6      128.86      147.67     16.76 o 
   3   8   6       19.13       30.05     11.46 o 
   4   8   6      267.77      285.49     22.92 o 
   5   8   6       25.44       18.46     11.85 o 
  -8   9   6       15.67       16.98     12.20 o 
  -7   9   6      119.81      147.04     14.20 o 
  -6   9   6       16.65       19.31      7.30 o 
  -5   9   6        0.93        9.46      6.78 o 
  -4   9   6      226.47      200.55     13.28 o 
  -3   9   6      843.37      787.99     21.67 o 
  -2   9   6       10.23        2.48      4.41 o 
  -1   9   6        8.41        6.31      4.31 o 
   0   9   6      120.60      135.69     16.29 o 
   1   9   6        7.62       26.31     11.07 o 
   2   9   6       67.09       72.05     14.10 o 
   3   9   6       66.53       81.89     14.88 o 
   4   9   6      168.82      153.78     19.98 o 
  -8  10   6        4.62        7.07      8.56 o 
  -7  10   6       11.20        9.44      9.69 o 
  -6  10   6        4.48        8.44      7.63 o 
  -5  10   6        1.68        5.62     11.42 o 
  -4  10   6       92.32       80.47      9.17 o 
  -3  10   6        2.59       -2.31      4.80 o 
  -2  10   6        0.29        2.35      4.49 o 
  -1  10   6       14.13        9.12      4.84 o 
   0  10   6      314.64      317.51     23.21 o 
   1  10   6        2.01        1.26      9.28 o 
   2  10   6       62.02       52.67     13.89 o 
   3  10   6        0.95       -1.18     10.49 o 
  -7  11   6       36.21       30.90      9.39 o 
  -6  11   6       17.69       19.69      8.24 o 
  -5  11   6        2.57        0.41      6.84 o 
  -4  11   6       79.11       70.19      7.79 o 
  -3  11   6        1.01        0.09      5.02 o 
  -2  11   6        0.72        4.77      6.14 o 
  -1  11   6       91.75       91.95     15.91 o 
   0  11   6       13.30        7.66     10.95 o 
   1  11   6        1.34       -0.35      9.41 o 
   2  11   6       55.87       93.87     17.35 o 
  -6  12   6        1.51       14.05      8.18 o 
  -5  12   6       40.22       34.72      7.57 o 
  -4  12   6      260.84      263.35     18.17 o 
  -3  12   6      342.74      375.19     14.01 o 
  -2  12   6       14.97       17.85     12.02 o 
  -1  12   6        6.40       10.39     11.36 o 
   0  12   6       25.73       39.31     13.61 o 
   1  12   6       23.43       30.10     13.60 o 
  -5  13   6        1.26        5.82      6.67 o 
  -4  13   6        0.10        8.54      6.72 o 
  -3  13   6      104.34      138.55     19.74 o 
  -2  13   6      107.83      145.39     20.82 o 
   1 -13   7        6.60       17.94     11.86 o 
   2 -13   7       48.17       96.74     16.01 o 
   3 -13   7        8.39       -5.66      9.67 o 
   4 -13   7        1.01       13.31     11.14 o 
   5 -13   7       41.41       31.18     12.28 o 
  -1 -12   7      133.65      156.35     13.78 o 
   0 -12   7       35.55       34.89      8.67 o 
   1 -12   7       68.29       86.84     12.41 o 
   2 -12   7        4.11       -7.99      8.92 o 
   3 -12   7       72.57       66.52     13.30 o 
   4 -12   7      135.57      159.16     17.21 o 
   5 -12   7        3.46        1.56      9.31 o 
   6 -12   7       61.17       43.34     12.71 o 
  -2 -11   7       32.93       54.74     14.56 o 
  -1 -11   7        0.63        8.91     10.05 o 
   0 -11   7        0.42        2.96      6.44 o 
   1 -11   7       12.98       17.64      6.75 o 
   2 -11   7       33.13       18.71     10.10 o 
   3 -11   7        0.94        7.62      9.10 o 
   4 -11   7       77.88       71.79     12.58 o 
   5 -11   7        0.11        3.83      9.11 o 
   6 -11   7       17.73       33.07     11.07 o 
   7 -11   7       80.64       81.26     14.46 o 
  -3 -10   7       10.24       14.62     11.66 o 
  -2 -10   7       16.33       27.33     11.67 o 
  -1 -10   7       15.58        4.12      8.79 o 
   0 -10   7       27.90       34.60      7.58 o 
   1 -10   7       38.71       40.41      8.32 o 
   2 -10   7       25.05       29.21      8.22 o 
   3 -10   7        2.71        0.86      8.12 o 
   4 -10   7      126.34      109.09     13.60 o 
   5 -10   7      122.36      118.48     14.66 o 
   6 -10   7       31.77       18.40      6.54 o 
   7 -10   7       51.41       58.62      8.69 o 
   8 -10   7      170.30      179.47     18.30 o 
  -4  -9   7        0.01       -6.72     10.00 o 
  -3  -9   7       75.83       70.69     14.42 o 
  -2  -9   7       11.66       16.98     10.03 o 
  -1  -9   7      409.90      357.00     22.31 o 
   0  -9   7      357.60      289.19     13.46 o 
   1  -9   7      100.41      101.58      8.84 o 
   2  -9   7       77.10       81.49      8.43 o 
   3  -9   7        1.06        2.34      7.14 o 
   4  -9   7       13.18       10.15      8.34 o 
   5  -9   7       40.45       60.15      7.33 o 
   6  -9   7      465.01      472.95     16.68 o 
   7  -9   7      210.93      205.59     12.39 o 
   8  -9   7        2.87        1.19      7.37 o 
  -5  -8   7       15.38       24.33     12.89 o 
  -4  -8   7        0.44        2.37      9.63 o 
  -3  -8   7       49.64       56.05     12.64 o 
  -2  -8   7       34.27       14.83      9.60 o 
  -1  -8   7       48.21       53.06     11.06 o 
   0  -8   7        1.40       -2.53      4.77 o 
   1  -8   7      175.90      156.96      9.44 o 
   2  -8   7       15.59       15.18      4.85 o 
   3  -8   7        0.50       -7.68      6.70 o 
   4  -8   7       21.25       28.19      5.74 o 
   5  -8   7        7.75        6.87      5.26 o 
   6  -8   7       55.86       43.29      7.12 o 
   7  -8   7      124.52      119.09     10.18 o 
   8  -8   7        2.85       12.82      7.15 o 
  -5  -7   7       81.45       92.66     15.85 o 
  -4  -7   7       88.88       97.87     15.34 o 
  -3  -7   7       22.46       41.48     11.22 o 
  -2  -7   7       41.94       44.10     10.67 o 
  -1  -7   7      283.92      260.41     17.41 o 
   0  -7   7       76.19       78.11      7.45 o 
   1  -7   7       96.78      103.42      7.49 o 
   2  -7   7       16.80       12.55      7.30 o 
   3  -7   7        3.22       11.43      3.91 o 
   4  -7   7       50.81       60.35      9.38 o 
   5  -7   7      159.76      170.79      9.61 o 
   6  -7   7       17.54       16.73      5.97 o 
   7  -7   7        8.42        1.83      5.67 o 
   8  -7   7        0.77       11.94      6.90 o 
   9  -7   7        2.58       -2.12      7.21 o 
  -6  -6   7        0.02       -9.31     10.14 o 
  -5  -6   7      143.31      153.44     18.28 o 
  -4  -6   7      143.10      164.88     17.36 o 
  -3  -6   7       64.30       89.29     12.82 o 
  -2  -6   7       78.22       76.02     11.06 o 
  -1  -6   7        7.88        4.03      6.13 o 
   0  -6   7      348.37      353.17     12.18 o 
   1  -6   7      261.63      252.91      9.72 o 
   2  -6   7      133.89      147.19      7.22 o 
   3  -6   7      238.12      276.30      7.79 o 
   4  -6   7      135.74      139.23      8.46 o 
   5  -6   7       11.51       13.51      5.12 o 
   6  -6   7        5.73        5.43      6.14 o 
   7  -6   7        0.33       -2.13      5.12 o 
   8  -6   7        1.07        0.68      8.03 o 
   9  -6   7        9.57       10.99      8.10 o 
  -6  -5   7       28.59       59.42     13.99 o 
  -5  -5   7        1.85        5.15      9.05 o 
  -4  -5   7      200.91      206.27     18.02 o 
  -3  -5   7       16.01       12.42      7.90 o 
  -2  -5   7       14.78       17.03      7.19 o 
  -1  -5   7       83.89       80.73      9.31 o 
   0  -5   7      619.77      642.71     15.88 o 
   1  -5   7     3817.56     3903.18     62.39 o 
   2  -5   7      235.62      250.81      7.88 o 
   3  -5   7      581.67      587.34     14.91 o 
   4  -5   7       25.92       33.81      5.33 o 
   5  -5   7        2.45        3.38      4.30 o 
   6  -5   7      223.48      215.05     13.96 o 
   7  -5   7      164.12      169.15     11.16 o 
   8  -5   7      104.22       94.87      9.90 o 
   9  -5   7       50.02       59.94      9.91 o 
  -7  -4   7       97.09      120.19     17.60 o 
  -6  -4   7       25.04       26.37     11.16 o 
  -5  -4   7      188.88      188.62     18.14 o 
  -4  -4   7      627.78      607.62     27.77 o 
  -3  -4   7      235.19      220.17     15.72 o 
  -2  -4   7       60.53       56.48      4.22 o 
  -1  -4   7      109.60       91.62      9.15 o 
   0  -4   7     1681.74     1697.72     30.49 o 
   1  -4   7     2549.86     2683.32     43.74 o 
   2  -4   7      769.08      710.59     12.95 o 
   3  -4   7      538.78      549.13     14.15 o 
   4  -4   7      531.99      536.96     14.85 o 
   5  -4   7      341.39      340.12     12.63 o 
   6  -4   7        0.90        1.66      6.45 o 
   7  -4   7       27.13       25.26      6.94 o 
   8  -4   7       31.21       24.97     11.34 o 
   9  -4   7      158.37      165.57     42.16 o 
  -7  -3   7       11.60       25.32     11.66 o 
  -6  -3   7      213.36      227.16     20.20 o 
  -5  -3   7      452.55      452.98     24.56 o 
  -4  -3   7       44.91       47.48      9.76 o 
  -3  -3   7      341.00      334.37      9.72 o 
  -2  -3   7      507.23      538.17     16.31 o 
  -1  -3   7       49.58       45.96      4.04 o 
   0  -3   7       54.24       51.77      4.41 o 
   1  -3   7      252.20      235.73      5.93 o 
   2  -3   7      342.99      372.15     10.40 o 
   3  -3   7     1039.66      990.89     21.70 o 
   4  -3   7      127.22      126.90      7.58 o 
   5  -3   7      513.35      503.53     28.44 o 
   6  -3   7       54.12       58.77      7.31 o 
   7  -3   7        0.77       -2.97      6.46 o 
   8  -3   7       10.06       16.80      7.29 o 
   9  -3   7        0.74       -3.26      7.33 o 
  -8  -2   7        0.30       11.13     11.63 o 
  -7  -2   7        0.05      -10.39      8.71 o 
  -6  -2   7      307.77      319.18     22.13 o 
  -5  -2   7      369.22      387.84     22.12 o 
  -4  -2   7      303.85      304.55      7.81 o 
  -3  -2   7       28.88       33.74      3.11 o 
  -2  -2   7       93.92      101.52      5.67 o 
  -1  -2   7     1154.28     1038.56     88.75 o 
   0  -2   7        8.71       12.03      2.83 o 
   1  -2   7      877.48      943.60     31.09 o 
   2  -2   7      967.25      948.30     18.45 o 
   3  -2   7      583.68      569.75     14.03 o 
   4  -2   7      414.25      433.09      9.29 o 
   5  -2   7       25.34       38.93      6.20 o 
   6  -2   7       20.56       16.16      6.03 o 
   7  -2   7        1.94       -1.31      6.13 o 
   8  -2   7       71.83       61.87     14.18 o 
   9  -2   7      298.14      240.43     21.00 o 
  -8  -1   7      235.38      262.56     22.67 o 
  -7  -1   7       59.24       50.51     12.09 o 
  -6  -1   7       42.63       38.18     10.59 o 
  -5  -1   7        1.70       -1.17      3.07 o 
  -4  -1   7      759.86      816.99     14.72 o 
  -3  -1   7      487.82      506.96     10.20 o 
  -2  -1   7       83.92       76.68      8.26 o 
  -1  -1   7       43.53       41.15      3.63 o 
   0  -1   7      707.53      677.86     29.39 o 
   1  -1   7     2373.88     2444.46     37.34 o 
   2  -1   7      355.15      371.48     12.94 o 
   3  -1   7        3.66       -3.00      2.00 o 
   4  -1   7     1442.20     1409.24     21.76 o 
   5  -1   7       53.14       51.60      5.13 o 
   6  -1   7        1.11        1.20      8.08 o 
   7  -1   7       51.01       71.65      9.07 o 
   8  -1   7      196.68      166.10     16.85 o 
  -8   0   7        3.51        1.54      9.45 o 
  -7   0   7        2.63       12.64      8.76 o 
  -6   0   7        2.36        8.75      5.23 o 
  -5   0   7       27.25       21.55      3.87 o 
  -4   0   7       53.84       55.29      4.24 o 
  -3   0   7        3.70        8.04      2.30 o 
  -2   0   7     3203.24     3117.01     40.52 o 
  -1   0   7     1795.26     1749.09     23.25 o 
   0   0   7      192.02      199.31      4.83 o 
   1   0   7      538.87      471.57     10.36 o 
   2   0   7       84.11      104.89      6.01 o 
   3   0   7      212.92      230.82     10.50 o 
   4   0   7      152.80      156.14      6.67 o 
   5   0   7        2.26        5.34      5.70 o 
   6   0   7      302.90      284.75     10.47 o 
   7   0   7       27.86       35.82     10.55 o 
   8   0   7      285.05      229.33     20.18 o 
  -7   1   7       58.71       61.26     12.02 o 
  -6   1   7       29.18       33.98      4.89 o 
  -5   1   7       29.81       27.91      4.05 o 
  -4   1   7      217.53      242.60      7.79 o 
  -3   1   7      392.79      435.87     11.69 o 
  -2   1   7     1419.06     1421.50     25.32 o 
  -1   1   7      100.78      104.25      3.77 o 
   0   1   7       36.18       34.57      2.33 o 
   1   1   7      267.44      248.81      6.04 o 
   2   1   7      133.43      110.69      5.08 o 
   3   1   7       40.63       48.18      7.54 o 
   4   1   7      328.76      302.78      9.17 o 
   5   1   7       76.42       89.84      7.99 o 
   6   1   7      246.30      267.91     12.49 o 
   7   1   7      227.31      208.81     18.38 o 
   8   1   7        4.21        1.22      9.40 o 
  -7   2   7       83.92       86.55      8.06 o 
  -6   2   7        2.41       -0.93      4.48 o 
  -5   2   7       19.26       13.37      4.61 o 
  -4   2   7        8.30       19.13      4.34 o 
  -3   2   7      114.09      116.93      6.66 o 
  -2   2   7       62.75       58.75      4.85 o 
  -1   2   7       73.45       77.59      2.15 o 
   0   2   7     1600.78     1632.00     18.64 o 
   1   2   7      487.36      519.62     12.47 o 
   2   2   7      159.42      166.09      7.30 o 
   3   2   7      994.43     1046.55     22.56 o 
   4   2   7       55.69       64.26      9.15 o 
   5   2   7       39.12       41.80      9.23 o 
   6   2   7       39.02       40.26     10.27 o 
   7   2   7       13.75       12.21      9.06 o 
   8   2   7       14.10       17.51     10.97 o 
  -8   3   7       45.05       50.35     20.62 o 
  -7   3   7        0.72       -3.47      4.71 o 
  -6   3   7       64.13       66.90      8.02 o 
  -5   3   7      590.83      615.87     12.71 o 
  -4   3   7        6.16        6.47      3.93 o 
  -3   3   7     1656.66     1668.54     22.63 o 
  -2   3   7      612.47      582.14     27.72 o 
  -1   3   7        8.67       10.80      1.74 o 
   0   3   7       35.23       33.51      4.10 o 
   1   3   7      367.70      436.79     12.75 o 
   2   3   7       35.71       47.21      4.96 o 
   3   3   7      245.07      246.09      9.33 o 
   4   3   7      713.09      728.33     17.86 o 
   5   3   7       42.43       28.51      8.95 o 
   6   3   7      350.14      322.77     20.92 o 
   7   3   7        4.90        7.98      8.90 o 
  -8   4   7      195.45      175.92     12.07 o 
  -7   4   7       11.19       12.86      6.54 o 
  -6   4   7       56.42       63.15      7.81 o 
  -5   4   7       37.75       39.44      4.19 o 
  -4   4   7      147.04      140.58      6.83 o 
  -3   4   7     1053.92     1069.17     22.83 o 
  -2   4   7     1525.73     1536.48     28.67 o 
  -1   4   7     3140.96     3243.14     52.20 o 
   0   4   7      644.78      664.36     19.38 o 
   1   4   7      972.08     1040.78     21.65 o 
   2   4   7     2046.70     2068.84     68.11 o 
   3   4   7       82.08       85.08      6.19 o 
   4   4   7       59.73       54.73     10.64 o 
   5   4   7       77.63       69.80     11.98 o 
   6   4   7       95.16       97.04     14.62 o 
   7   4   7       13.83       28.70     11.53 o 
  -9   5   7        0.57       -0.22      7.47 o 
  -8   5   7      207.81      238.74     13.92 o 
  -7   5   7       92.54       99.37      9.97 o 
  -6   5   7      416.07      400.30     16.08 o 
  -5   5   7       80.44      100.02      9.97 o 
  -4   5   7       10.22        8.56      4.58 o 
  -3   5   7        9.89        8.82      4.36 o 
  -2   5   7      145.37      150.25      4.56 o 
  -1   5   7      495.80      494.29     14.64 o 
   0   5   7      134.55      128.90      6.01 o 
   1   5   7      130.65      132.23      8.23 o 
   2   5   7       63.96       59.68      6.81 o 
   3   5   7       86.56      113.92     13.15 o 
   4   5   7       22.87       16.11      8.85 o 
   5   5   7        2.13       15.59      9.04 o 
   6   5   7       43.62       44.00     12.68 o 
  -9   6   7      107.61       86.83     13.45 o 
  -8   6   7       34.13       34.84      8.56 o 
  -7   6   7        5.82        2.51      6.35 o 
  -6   6   7        1.33       -0.28      5.75 o 
  -5   6   7       17.96       15.46      5.79 o 
  -4   6   7        4.52        0.31      5.80 o 
  -3   6   7       51.09       60.70      6.36 o 
  -2   6   7        5.88        6.03      2.51 o 
  -1   6   7      231.72      247.02      9.76 o 
   0   6   7       32.15       31.40      4.09 o 
   1   6   7      263.16      250.21     11.10 o 
   2   6   7       61.90       64.00      6.20 o 
   3   6   7       92.15       73.71     12.43 o 
   4   6   7       91.97       72.26     13.04 o 
   5   6   7       28.96       17.36     10.31 o 
   6   6   7       20.95       26.34     12.13 o 
  -9   7   7        4.70       -5.07      9.45 o 
  -8   7   7      872.59      834.21     37.96 o 
  -7   7   7       83.02       77.77     14.42 o 
  -6   7   7       23.52       29.88      7.48 o 
  -5   7   7       35.97       35.30      7.28 o 
  -4   7   7       82.83       94.59      8.71 o 
  -3   7   7       34.03       31.98      6.01 o 
  -2   7   7        0.18        2.83      2.84 o 
  -1   7   7        6.39        6.38      3.56 o 
   0   7   7       18.25       20.61      3.96 o 
   1   7   7      133.40      129.98      9.75 o 
   2   7   7        2.63       -7.45      7.18 o 
   3   7   7       82.71       81.32     13.61 o 
   4   7   7       58.35       60.64     13.42 o 
   5   7   7        8.58        5.47     10.65 o 
  -8   8   7      205.84      198.82     14.68 o 
  -7   8   7       32.80       31.78      8.57 o 
  -6   8   7       60.36       62.70      9.17 o 
  -5   8   7      278.03      253.65     13.60 o 
  -4   8   7      229.65      203.88     13.94 o 
  -3   8   7       47.56       42.74      7.95 o 
  -2   8   7      508.17      478.65     15.34 o 
  -1   8   7      672.40      643.06     15.05 o 
   0   8   7       10.72       14.90      4.15 o 
   1   8   7      160.17      124.20     15.65 o 
   2   8   7      550.97      544.34     28.48 o 
   3   8   7        1.28        9.55     10.13 o 
   4   8   7       45.11       77.10     15.03 o 
   5   8   7        5.22       19.52     12.05 o 
  -8   9   7       64.36       51.55     10.55 o 
  -7   9   7       30.40       18.58     10.96 o 
  -6   9   7       55.15       47.25     13.27 o 
  -5   9   7        0.16       -2.07      5.92 o 
  -4   9   7       25.63       17.11     14.37 o 
  -3   9   7      556.00      489.89     16.95 o 
  -2   9   7        0.00       -0.56      6.50 o 
  -1   9   7      280.39      271.12     10.20 o 
   0   9   7      293.67      262.52     20.68 o 
   1   9   7      398.77      363.40     24.33 o 
   2   9   7        0.94        8.71      9.84 o 
   3   9   7      136.14      179.10     20.29 o 
   4   9   7       43.39       35.01     13.34 o 
  -7  10   7        4.92       -1.22      7.70 o 
  -6  10   7        7.46        3.65      7.16 o 
  -5  10   7       88.50       90.75     18.66 o 
  -4  10   7       17.57       19.27      7.15 o 
  -3  10   7      119.36      107.97     10.15 o 
  -2  10   7      163.51      143.45      8.57 o 
  -1  10   7       98.08       99.49      7.39 o 
   0  10   7       24.82       15.10     11.19 o 
   1  10   7        4.30       14.16     10.55 o 
   2  10   7       39.76       46.80     13.30 o 
   3  10   7        9.94       17.75     12.14 o 
  -7  11   7       15.35        9.13      8.73 o 
  -6  11   7        1.91       -6.21      6.86 o 
  -5  11   7        4.81       -4.85      6.49 o 
  -4  11   7      171.97      193.54     12.91 o 
  -3  11   7      101.73       95.12      8.14 o 
  -2  11   7        0.11       -0.91      4.74 o 
  -1  11   7        1.33        1.19     10.75 o 
   0  11   7        6.42        3.09     10.79 o 
   1  11   7       14.49       15.93     11.25 o 
   2  11   7       67.80       78.45     16.65 o 
  -6  12   7        4.65       16.98      8.75 o 
  -5  12   7        1.17       -0.84      7.24 o 
  -4  12   7      152.09      133.87     10.16 o 
  -3  12   7      254.81      245.97     13.71 o 
  -2  12   7       48.01       56.37     14.95 o 
  -1  12   7       15.22       19.53     12.45 o 
   0  12   7        9.20       13.94     13.03 o 
  -4  13   7        5.04        5.27      6.78 o 
  -3  13   7        0.27       -8.37     11.35 o 
  -2  13   7       24.02       20.95     14.40 o 
   1 -13   8        0.16       14.46     12.05 o 
   2 -13   8      111.75      162.78     19.34 o 
   3 -13   8       13.95        6.99     10.68 o 
   4 -13   8        9.27       25.81     11.66 o 
  -1 -12   8        2.16        0.79      8.78 o 
   0 -12   8        2.91        6.77      7.44 o 
   1 -12   8       13.59        5.63     10.46 o 
   2 -12   8        6.34        3.59     10.00 o 
   3 -12   8        0.01      -13.27      8.84 o 
   4 -12   8       44.13       50.53     12.46 o 
   5 -12   8        0.16        4.09      9.72 o 
   6 -12   8        9.38       21.10     11.23 o 
  -2 -11   8        0.73        4.32     11.16 o 
  -1 -11   8        2.69       12.04      7.48 o 
   0 -11   8       10.73        9.43     12.95 o 
   1 -11   8        0.51       -1.97      5.74 o 
   2 -11   8       17.87        9.07      9.50 o 
   3 -11   8        7.57        2.77      7.98 o 
   4 -11   8       92.05       90.09     13.56 o 
   5 -11   8        4.90       17.66     10.73 o 
   6 -11   8        2.20        1.77     10.03 o 
   7 -11   8       31.84       40.22     14.70 o 
  -3 -10   8      122.20      131.98     18.56 o 
  -2 -10   8       59.45       46.10     12.91 o 
  -1 -10   8        9.61       12.40     10.17 o 
   0 -10   8        8.48       10.66      6.87 o 
   1 -10   8        0.00       -1.94      5.45 o 
   2 -10   8      176.43      199.23     17.53 o 
   3 -10   8       68.31       61.77     11.15 o 
   4 -10   8      327.16      262.67     19.10 o 
   5 -10   8      547.01      591.88     28.51 o 
   6 -10   8      146.34      153.14     11.01 o 
   7 -10   8       31.55       31.19      7.90 o 
   8 -10   8      379.64      429.21     38.57 o 
  -4  -9   8       10.64       18.36     12.07 o 
  -3  -9   8        0.33        6.36      9.97 o 
  -2  -9   8      164.09      168.18     17.82 o 
  -1  -9   8        1.60       -1.58      7.45 o 
   0  -9   8      384.81      375.46     15.34 o 
   1  -9   8        0.05       -1.83      5.21 o 
   2  -9   8      136.97      142.54      9.41 o 
   3  -9   8       17.57        4.81      7.02 o 
   4  -9   8       60.49       70.10     11.57 o 
   5  -9   8      306.04      283.06     13.10 o 
   6  -9   8        1.23       -2.41      5.51 o 
   7  -9   8      130.39      112.78     14.73 o 
   8  -9   8      149.49      144.50     12.03 o 
  -5  -8   8       22.99       26.32     12.38 o 
  -4  -8   8       24.13       33.99     11.87 o 
  -3  -8   8      155.52      109.00     15.73 o 
  -2  -8   8        5.32        5.60      8.65 o 
  -1  -8   8     1167.81     1024.11     37.21 o 
   0  -8   8       40.00       37.38      7.05 o 
   1  -8   8       58.64       66.86      6.94 o 
   2  -8   8        0.24        1.93      5.08 o 
   3  -8   8      196.17      177.60     14.89 o 
   4  -8   8       16.85       18.15      5.60 o 
   5  -8   8       59.90       65.88      7.61 o 
   6  -8   8       10.81        8.35      5.94 o 
   7  -8   8        9.63       11.91      8.77 o 
   8  -8   8       12.10       -2.88      6.34 o 
  -5  -7   8        3.61        2.18     10.44 o 
  -4  -7   8       10.53       19.91     10.68 o 
  -3  -7   8       32.81       49.70     11.89 o 
  -2  -7   8     1278.15     1208.12     41.85 o 
  -1  -7   8      195.30      182.30     15.21 o 
   0  -7   8      303.02      267.94     12.53 o 
   1  -7   8        3.88        3.30      4.13 o 
   2  -7   8        0.93       -0.62      6.46 o 
   3  -7   8      127.11      150.09      8.60 o 
   4  -7   8       56.32       55.74      8.58 o 
   5  -7   8       42.05       39.19     11.61 o 
   6  -7   8        1.36        0.64      5.25 o 
   7  -7   8       15.52       18.33      6.69 o 
   8  -7   8        3.47       13.79      7.27 o 
  -6  -6   8       76.02       81.22     16.13 o 
  -5  -6   8      107.64      113.15     16.82 o 
  -4  -6   8      275.22      281.87     21.15 o 
  -3  -6   8       36.84       31.08     10.07 o 
  -2  -6   8       38.77       57.18     10.82 o 
  -1  -6   8      194.34      188.22     13.98 o 
   0  -6   8      309.38      294.46     11.11 o 
   1  -6   8       12.96       15.14      4.27 o 
   2  -6   8       17.17       11.22      4.55 o 
   3  -6   8       71.09       68.13      6.28 o 
   4  -6   8       56.60       64.36      6.57 o 
   5  -6   8       48.86       37.53      6.11 o 
   6  -6   8       35.76       21.63      6.34 o 
   7  -6   8       64.97       60.68      8.18 o 
   8  -6   8       47.13       55.50     14.38 o 
   9  -6   8       47.85       34.22      9.03 o 
  -6  -5   8       18.38       26.05     11.97 o 
  -5  -5   8      100.08       94.33     14.83 o 
  -4  -5   8      259.38      243.26     18.85 o 
  -3  -5   8      189.55      194.60     16.30 o 
  -2  -5   8      136.56      144.05     13.31 o 
  -1  -5   8     1766.15     1760.08     48.52 o 
   0  -5   8        7.37        6.52      3.84 o 
   1  -5   8      347.40      359.91     27.68 o 
   2  -5   8      430.84      456.58      9.40 o 
   3  -5   8      917.24      924.13     37.22 o 
   4  -5   8      129.44      129.19      8.09 o 
   5  -5   8        4.13        5.39      5.04 o 
   6  -5   8        2.00        4.86      5.36 o 
   7  -5   8        0.97        4.49      5.98 o 
   8  -5   8       30.05       26.59      7.87 o 
   9  -5   8      142.02      129.97     12.25 o 
  -7  -4   8      256.68      248.18     24.28 o 
  -6  -4   8       21.71       38.41     11.74 o 
  -5  -4   8      240.99      224.31     18.89 o 
  -4  -4   8       68.72       71.19     12.11 o 
  -3  -4   8       80.29       78.60     11.09 o 
  -2  -4   8      143.77      146.71      6.65 o 
  -1  -4   8       75.49       86.89      5.84 o 
   0  -4   8      486.58      563.29     30.19 o 
   1  -4   8       32.69       34.20      3.84 o 
   2  -4   8      188.11      213.77      8.29 o 
   3  -4   8      198.63      198.05      8.46 o 
   4  -4   8      156.91      164.67      8.43 o 
   5  -4   8       50.20       49.84     10.28 o 
   6  -4   8       87.24       94.20      8.47 o 
   7  -4   8       32.37       39.16      7.72 o 
   8  -4   8        1.56        8.36      6.90 o 
   9  -4   8       21.30        8.98      8.09 o 
  -7  -3   8      136.63      150.18     19.22 o 
  -6  -3   8      257.77      278.20     21.74 o 
  -5  -3   8       15.23       21.82      9.37 o 
  -4  -3   8        5.94       11.10      7.74 o 
  -3  -3   8        9.84        1.95      3.14 o 
  -2  -3   8      244.03      225.29      8.07 o 
  -1  -3   8     2995.63     3044.62     49.35 o 
   0  -3   8      244.17      246.70      8.46 o 
   1  -3   8      275.00      257.27      8.74 o 
   2  -3   8     1332.99     1317.15     24.02 o 
   3  -3   8       29.05       31.10      4.45 o 
   4  -3   8      192.95      236.31     10.10 o 
   5  -3   8      161.12      159.37      9.34 o 
   6  -3   8       91.22      101.47      9.39 o 
   7  -3   8       95.79      118.42     10.19 o 
   8  -3   8       86.18       76.23      9.84 o 
   9  -3   8       55.62       46.06     11.39 o 
  -8  -2   8       75.80       92.42     17.22 o 
  -7  -2   8        0.06       -7.74      8.48 o 
  -6  -2   8       18.20       20.40     10.22 o 
  -5  -2   8        3.59       -1.85      7.24 o 
  -4  -2   8       11.55       11.56      3.10 o 
  -3  -2   8      654.23      669.35     15.85 o 
  -2  -2   8      112.03      117.40      6.12 o 
  -1  -2   8      781.25      798.36     24.61 o 
   0  -2   8        0.23       11.00      4.29 o 
   1  -2   8      469.45      425.99     10.67 o 
   2  -2   8     2037.69     2001.73     33.26 o 
   3  -2   8       73.79       80.96      5.97 o 
   4  -2   8       16.66       14.07      2.66 o 
   5  -2   8       15.79       14.55      5.07 o 
   6  -2   8      359.47      381.91     14.74 o 
   7  -2   8       77.55       84.24      9.16 o 
   8  -2   8        6.17        3.80      6.90 o 
  -8  -1   8        0.71        3.37     10.58 o 
  -7  -1   8       40.75       46.31     12.34 o 
  -6  -1   8        3.32        4.48      7.99 o 
  -5  -1   8      910.65      927.18     26.43 o 
  -4  -1   8      489.29      469.29     10.55 o 
  -3  -1   8        3.06        5.30      3.76 o 
  -2  -1   8      336.33      369.34     10.41 o 
  -1  -1   8     2817.97     2804.48     36.60 o 
   0  -1   8        0.03        0.10      2.24 o 
   1  -1   8     2267.51     2230.16     34.89 o 
   2  -1   8       98.62      122.60      4.81 o 
   3  -1   8      262.81      278.07      7.17 o 
   4  -1   8      773.17      726.47     13.78 o 
   5  -1   8       61.66       49.89      4.91 o 
   6  -1   8      230.64      204.34     11.57 o 
   7  -1   8       69.46       67.20      9.46 o 
   8  -1   8      238.55      211.62     29.19 o 
  -8   0   8       11.65        5.20     10.10 o 
  -7   0   8       18.45        5.31      8.79 o 
  -6   0   8        1.19       -0.99      4.95 o 
  -5   0   8       10.95       11.42      3.73 o 
  -4   0   8       13.22       10.28      3.12 o 
  -3   0   8       10.51        8.31      2.77 o 
  -2   0   8      980.65     1001.75     19.39 o 
  -1   0   8        6.04        4.07      2.33 o 
   0   0   8      860.51      861.97     12.79 o 
   1   0   8      244.55      244.03      7.51 o 
   2   0   8     1168.23     1199.90     17.92 o 
   3   0   8        0.13        2.53      2.58 o 
   4   0   8        1.00        3.45      3.08 o 
   5   0   8       20.66       21.64      4.34 o 
   6   0   8       27.99       36.37     10.66 o 
   7   0   8      369.18      371.80     20.70 o 
   8   0   8      399.06      383.03     24.47 o 
  -6   1   8      140.28      138.12     10.81 o 
  -5   1   8        6.13        1.76      4.93 o 
  -4   1   8       22.32       22.46      4.35 o 
  -3   1   8      177.17      175.63      7.69 o 
  -2   1   8     1245.82     1205.49     26.48 o 
  -1   1   8        5.79        6.66      2.60 o 
   0   1   8      847.10      869.21     12.88 o 
   1   1   8       94.21      100.15      4.40 o 
   2   1   8      848.38      830.23     15.36 o 
   3   1   8      169.25      166.69      6.56 o 
   4   1   8        0.71        2.99      3.38 o 
   5   1   8       49.72       67.88      6.11 o 
   6   1   8      222.94      217.44     18.03 o 
   7   1   8        2.00       -3.43      8.21 o 
   8   1   8       68.18       75.08     14.33 o 
  -7   2   8       15.95        9.27      6.64 o 
  -6   2   8        5.89        5.45      6.79 o 
  -5   2   8       15.13       19.20      6.93 o 
  -4   2   8      139.49      114.56      9.91 o 
  -3   2   8      438.02      382.75     11.53 o 
  -2   2   8        1.55       -1.76      3.92 o 
  -1   2   8     1092.34      998.29     12.01 o 
   0   2   8       66.13       62.14      2.91 o 
   1   2   8      836.28      881.73     14.02 o 
   2   2   8      754.98      734.67     13.59 o 
   3   2   8      363.08      356.76     12.14 o 
   4   2   8        0.57        2.49      4.55 o 
   5   2   8       92.48       60.52      8.71 o 
   6   2   8      109.73      135.91     14.56 o 
   7   2   8        2.94       12.93      9.36 o 
  -8   3   8        7.56        3.92      6.53 o 
  -7   3   8       11.92        8.88     12.16 o 
  -6   3   8       15.66       20.19      5.97 o 
  -5   3   8       33.76       30.08      4.07 o 
  -4   3   8        0.33       -2.73      2.81 o 
  -3   3   8      251.69      273.49     10.32 o 
  -2   3   8        2.03       -0.11      7.03 o 
  -1   3   8        6.11        8.90      1.72 o 
   0   3   8       82.97      102.33      7.80 o 
   1   3   8      432.67      423.85     12.00 o 
   2   3   8      436.48      448.89     12.63 o 
   3   3   8      540.93      550.94     14.72 o 
   4   3   8      981.59      974.63     22.00 o 
   5   3   8      254.35      216.17     16.33 o 
   6   3   8       25.57       17.79      9.41 o 
   7   3   8       14.64       24.77     10.48 o 
  -8   4   8       20.57       23.04      7.30 o 
  -7   4   8       21.29       11.94      9.24 o 
  -6   4   8      414.35      412.88     15.49 o 
  -5   4   8      848.58      837.86     21.62 o 
  -4   4   8      243.94      270.17     11.20 o 
  -3   4   8       96.75       84.75      6.79 o 
  -2   4   8      129.65      149.22      7.74 o 
  -1   4   8      343.99      369.67     17.95 o 
   0   4   8     2062.02     2096.60     35.99 o 
   1   4   8       25.70       29.91      4.59 o 
   2   4   8      104.65      104.46     10.93 o 
   3   4   8      506.36      532.21     30.40 o 
   4   4   8      213.50      191.65     16.18 o 
   5   4   8       12.97        7.45      8.41 o 
   6   4   8        1.52       -0.36      8.29 o 
  -9   5   8        4.65        9.56      8.01 o 
  -8   5   8      122.42      140.83     12.39 o 
  -7   5   8      264.57      316.01     14.98 o 
  -6   5   8       94.79       95.73      9.12 o 
  -5   5   8     1230.28     1222.08     28.23 o 
  -4   5   8      190.56      180.99     10.09 o 
  -3   5   8        6.57       10.82      4.48 o 
  -2   5   8      297.12      269.60     10.38 o 
  -1   5   8      184.97      191.33      9.30 o 
   0   5   8       19.83       19.10     11.41 o 
   1   5   8       49.69       44.88      5.52 o 
   2   5   8      321.93      298.80     11.23 o 
   3   5   8     1204.17     1109.81     38.37 o 
   4   5   8      437.75      387.85     22.84 o 
   5   5   8       13.29       15.78      9.36 o 
   6   5   8        0.06       10.29     10.15 o 
  -9   6   8        8.95       21.22     21.48 o 
  -8   6   8      232.80      213.05     34.00 o 
  -7   6   8      357.97      405.00     17.26 o 
  -6   6   8      132.23      143.43     11.04 o 
  -5   6   8        0.01       -1.08      6.45 o 
  -4   6   8      180.13      205.80     23.16 o 
  -3   6   8      535.28      536.15     16.08 o 
  -2   6   8      846.31      858.65     14.44 o 
  -1   6   8      463.13      453.02     13.48 o 
   0   6   8      776.40      790.36     15.72 o 
   1   6   8       93.95       96.34     14.05 o 
   2   6   8       28.43       27.59      5.27 o 
   3   6   8       37.43       52.87     11.37 o 
   4   6   8        7.11       16.25      9.37 o 
   5   6   8        0.05        1.43      9.14 o 
   6   6   8       14.16       26.34     11.86 o 
  -8   7   8      559.08      530.72     21.35 o 
  -7   7   8       12.08       14.86      7.61 o 
  -6   7   8        1.73       -8.22      5.51 o 
  -5   7   8       64.25       55.37      7.62 o 
  -4   7   8       93.75       97.79     14.26 o 
  -3   7   8        4.11        0.38      4.91 o 
  -2   7   8       18.22       36.71      5.73 o 
  -1   7   8       24.94       26.01      5.04 o 
   0   7   8       55.16       57.65      5.22 o 
   1   7   8       13.23        2.26      4.52 o 
   2   7   8       26.27       32.20     10.98 o 
   3   7   8       21.69       41.88     11.70 o 
   4   7   8       14.47       17.34     10.06 o 
   5   7   8      122.52      152.82     18.82 o 
  -8   8   8       10.20        6.72      8.21 o 
  -7   8   8        8.61       -1.05     10.48 o 
  -6   8   8       48.67       47.68     12.34 o 
  -5   8   8       53.24       52.16     10.11 o 
  -4   8   8       78.83       62.64      8.20 o 
  -3   8   8      451.57      423.76     18.84 o 
  -2   8   8      173.47      175.68     10.03 o 
  -1   8   8       99.72       86.78      6.47 o 
   0   8   8       31.66       27.26      4.76 o 
   1   8   8      239.14      239.65     19.97 o 
   2   8   8      267.95      248.42     20.57 o 
   3   8   8       17.77       14.55     10.54 o 
   4   8   8       27.48       40.49     13.00 o 
  -8   9   8        3.16       12.80      8.69 o 
  -7   9   8        7.41       -8.73     13.72 o 
  -6   9   8        0.24       11.79      7.97 o 
  -5   9   8      220.64      203.78     12.81 o 
  -4   9   8        0.72        3.48      5.94 o 
  -3   9   8       19.37       -1.89      5.24 o 
  -2   9   8      371.44      322.74     19.40 o 
  -1   9   8      470.81      429.43     14.26 o 
   0   9   8       61.43       51.77     12.59 o 
   1   9   8        7.33       11.46     10.20 o 
   2   9   8       42.84       25.66     11.68 o 
   3   9   8       16.52       14.82     11.45 o 
   4   9   8       20.05       19.33     12.50 o 
  -7  10   8        1.94       -4.15      7.32 o 
  -6  10   8      111.57      102.72     15.15 o 
  -5  10   8       53.30       44.29     18.01 o 
  -4  10   8       26.70       18.40      7.06 o 
  -3  10   8       48.65       55.69     10.82 o 
  -2  10   8       32.84       29.29      5.96 o 
  -1  10   8       13.33        9.05      5.15 o 
   0  10   8       60.17       51.96     13.84 o 
   1  10   8        0.05       11.64     10.77 o 
   2  10   8       63.41       56.26     14.49 o 
   3  10   8        9.79       22.46     12.78 o 
  -7  11   8       19.26       16.20      9.17 o 
  -6  11   8       35.55       21.28     11.55 o 
  -5  11   8        0.07       -2.87     10.81 o 
  -4  11   8       59.97       59.15      8.84 o 
  -3  11   8        9.81        6.87      7.65 o 
  -2  11   8        7.36        1.40      6.51 o 
  -1  11   8      126.65      151.98     18.71 o 
   0  11   8        0.13       -3.76     10.01 o 
   1  11   8       80.80      103.03     17.12 o 
  -6  12   8        2.77       -6.29     11.26 o 
  -5  12   8        0.64       -1.79      7.25 o 
  -4  12   8        4.80        5.87      6.22 o 
  -3  12   8       26.34       27.31      8.61 o 
  -2  12   8        3.16       18.07     12.39 o 
  -1  12   8        4.10       -3.53     11.18 o 
   0  12   8        0.46       -8.20     10.85 o 
  -3  13   8        2.24       -5.45     12.27 o 
   2 -13   9        4.11        8.59     11.20 o 
   3 -13   9        2.31        6.31     10.68 o 
   4 -13   9       19.10       44.96     13.56 o 
   0 -12   9       21.52       35.33      8.93 o 
   1 -12   9       12.33       43.08     13.21 o 
   2 -12   9        1.55       13.17     10.52 o 
   3 -12   9       79.78      104.50     15.37 o 
   4 -12   9        4.02        4.58      9.88 o 
   5 -12   9       58.84       73.67     15.61 o 
   6 -12   9        0.00       -3.67     10.84 o 
  -2 -11   9       22.79       38.30     13.53 o 
  -1 -11   9        0.09       -0.85      6.99 o 
   0 -11   9        0.02       -1.11      6.37 o 
   1 -11   9        0.68        1.08      9.70 o 
   2 -11   9       64.41       69.91     13.38 o 
   3 -11   9        1.67        0.68      8.50 o 
   4 -11   9       38.69       60.09     12.47 o 
   5 -11   9       56.28       77.17     13.74 o 
   6 -11   9        9.69        1.81     10.22 o 
   7 -11   9       32.07       34.07      8.46 o 
  -3 -10   9        6.59       22.88     12.12 o 
  -2 -10   9       22.48       43.06     12.91 o 
  -1 -10   9        0.89        5.92      8.23 o 
   0 -10   9       44.01       32.08     14.24 o 
   1 -10   9       51.23       48.97      7.70 o 
   2 -10   9      157.03      148.51     15.65 o 
   3 -10   9        0.19      -10.89      7.26 o 
   4 -10   9        6.49       16.68      9.28 o 
   5 -10   9      239.62      251.43     20.23 o 
   6 -10   9      517.00      517.32     30.59 o 
   7 -10   9       25.70       20.33      7.64 o 
  -4  -9   9       57.70       65.12     15.83 o 
  -3  -9   9        0.19       -3.44      9.24 o 
  -2  -9   9        6.95        9.22      9.18 o 
  -1  -9   9      118.89      102.25     14.19 o 
   0  -9   9      261.87      231.39     12.31 o 
   1  -9   9       92.07       90.53      8.68 o 
   2  -9   9      161.78      164.31     15.04 o 
   3  -9   9       15.11        8.19      8.54 o 
   4  -9   9        0.72       -2.88      7.44 o 
   5  -9   9      136.94      140.85     10.29 o 
   6  -9   9        5.52       10.12      6.14 o 
   7  -9   9       17.48       19.84     12.24 o 
   8  -9   9        5.79       13.77      7.69 o 
  -4  -8   9       14.95      -10.14      8.94 o 
  -3  -8   9       20.76       15.51     10.07 o 
  -2  -8   9       27.42       19.83      9.88 o 
  -1  -8   9        2.91        2.27      7.73 o 
   0  -8   9      275.19      238.54     12.14 o 
   1  -8   9       16.35        5.04      5.07 o 
   2  -8   9       10.53       11.07      4.74 o 
   3  -8   9      823.35      775.02     29.78 o 
   4  -8   9      587.30      589.96     22.51 o 
   5  -8   9      117.40      133.55     13.58 o 
   6  -8   9      179.60      192.47     19.74 o 
   7  -8   9       67.14       66.11      8.77 o 
   8  -8   9        1.82       -5.30      6.56 o 
  -5  -7   9        0.29       -5.83      9.48 o 
  -4  -7   9      280.19      261.44     21.66 o 
  -3  -7   9      565.67      527.88     27.64 o 
  -2  -7   9      536.85      467.94     24.65 o 
  -1  -7   9      374.08      378.23     20.50 o 
   0  -7   9      939.10      915.56     22.56 o 
   1  -7   9      120.08      140.79     13.99 o 
   2  -7   9      582.79      576.04     15.34 o 
   3  -7   9       47.30       46.37      8.93 o 
   4  -7   9      168.34      171.91      9.54 o 
   5  -7   9       49.68       55.99      7.08 o 
   6  -7   9       46.12       47.65     10.22 o 
   7  -7   9       49.03       44.94      7.91 o 
   8  -7   9        7.87       -3.18      6.72 o 
  -6  -6   9      252.85      255.93     24.09 o 
  -5  -6   9       43.87       71.41     14.64 o 
  -4  -6   9        3.97        2.52      8.92 o 
  -3  -6   9        1.13        8.52      8.59 o 
  -2  -6   9      301.39      294.32     18.86 o 
  -1  -6   9      229.70      257.34     16.19 o 
   0  -6   9        6.49        3.96      4.15 o 
   1  -6   9       19.23       28.58      4.49 o 
   2  -6   9      342.90      315.72     10.94 o 
   3  -6   9      984.06      987.26     32.29 o 
   4  -6   9      202.24      208.65     10.18 o 
   5  -6   9        5.59       12.21      5.23 o 
   6  -6   9       90.08       98.74      8.80 o 
   7  -6   9        5.34        3.92      6.65 o 
   8  -6   9       17.19       24.94      7.71 o 
  -6  -5   9      163.83      141.55     18.76 o 
  -5  -5   9       24.04       17.75     10.36 o 
  -4  -5   9      528.84      498.63     26.65 o 
  -3  -5   9      331.60      290.57     19.03 o 
  -2  -5   9       28.44       24.21      8.24 o 
  -1  -5   9      116.21      142.43     11.89 o 
   0  -5   9        5.57        6.97      3.75 o 
   1  -5   9     1555.20     1578.24     29.24 o 
   2  -5   9        6.12        3.88      2.99 o 
   3  -5   9       20.11       20.77      4.86 o 
   4  -5   9       28.54       15.16      7.01 o 
   5  -5   9      264.45      248.57     11.57 o 
   6  -5   9        0.19       -7.02      4.92 o 
   7  -5   9        9.38        8.46      8.68 o 
   8  -5   9       25.09       22.78      7.57 o 
   9  -5   9       88.52       89.58     11.18 o 
  -7  -4   9       52.10       45.62     14.33 o 
  -6  -4   9       56.06       65.95     13.86 o 
  -5  -4   9      116.29      153.16     16.91 o 
  -4  -4   9      171.36      199.59     17.28 o 
  -3  -4   9      118.73      118.90     12.96 o 
  -2  -4   9      137.94      127.29     11.44 o 
  -1  -4   9      114.65      139.85     11.65 o 
   0  -4   9       42.23       54.20      5.17 o 
   1  -4   9       27.40       45.43      4.22 o 
   2  -4   9       34.27       35.74      4.65 o 
   3  -4   9      506.01      524.23     15.15 o 
   4  -4   9       72.05       72.30      6.56 o 
   5  -4   9      113.68      128.53      8.90 o 
   6  -4   9        2.34       -1.35      4.93 o 
   7  -4   9        3.08       11.52      6.41 o 
   8  -4   9       41.22       38.76      8.43 o 
   9  -4   9        6.55       15.67      8.23 o 
  -7  -3   9      259.27      281.32     23.68 o 
  -6  -3   9        2.35        3.13      9.05 o 
  -5  -3   9       14.94       16.85      9.34 o 
  -4  -3   9      156.30      156.72     15.21 o 
  -3  -3   9      863.29      850.06     18.92 o 
  -2  -3   9      131.01      157.79      7.23 o 
  -1  -3   9     1172.34     1146.31     22.22 o 
   0  -3   9       16.06       16.33      4.97 o 
   1  -3   9      291.76      305.96      7.11 o 
   2  -3   9       40.60       44.68      4.66 o 
   3  -3   9      161.92      169.92      8.06 o 
   4  -3   9      983.27      979.58     21.86 o 
   5  -3   9      157.97      157.32      9.75 o 
   6  -3   9       25.90       19.70      7.60 o 
   7  -3   9      531.16      552.86     19.10 o 
   8  -3   9      504.36      507.00     19.55 o 
  -7  -2   9       56.57       64.86     14.01 o 
  -6  -2   9       51.72       60.26     13.01 o 
  -5  -2   9       23.23       24.04      9.66 o 
  -4  -2   9      293.97      295.97      8.30 o 
  -3  -2   9      379.78      404.45     12.06 o 
  -2  -2   9      286.88      296.80     15.78 o 
  -1  -2   9       14.51       13.54      2.82 o 
   0  -2   9      736.46      699.67     15.91 o 
   1  -2   9     1863.86     1906.64     31.41 o 
   2  -2   9       58.71       62.41      5.16 o 
   3  -2   9      120.60      118.78      7.13 o 
   4  -2   9      400.74      409.51      8.91 o 
   5  -2   9       12.37       14.46      5.40 o 
   6  -2   9        4.05        4.75      5.86 o 
   7  -2   9      144.62      158.76     11.47 o 
   8  -2   9       37.54       17.57      8.15 o 
  -8  -1   9       28.05       28.72     12.36 o 
  -7  -1   9      159.31      140.88     17.32 o 
  -6  -1   9      167.65      156.23     16.61 o 
  -5  -1   9        0.31       -2.37      3.33 o 
  -4  -1   9       11.00       12.10      3.72 o 
  -3  -1   9        0.42        1.96      2.93 o 
  -2  -1   9        5.60        4.28      2.49 o 
  -1  -1   9      447.87      508.68     12.02 o 
   0  -1   9       40.27       29.93      2.89 o 
   1  -1   9       48.53       52.90      4.45 o 
   2  -1   9     1305.35     1319.31     24.09 o 
   3  -1   9      798.91      846.18     20.79 o 
   4  -1   9        0.72        1.31      2.79 o 
   5  -1   9        4.90        4.98      5.20 o 
   6  -1   9       99.84       85.85      9.03 o 
   7  -1   9       69.83       65.73     12.01 o 
   8  -1   9       59.75       54.43      9.68 o 
  -8   0   9       82.66       61.54     14.19 o 
  -7   0   9       25.56       15.86     10.19 o 
  -6   0   9      110.10      100.48     13.76 o 
  -5   0   9      104.29      109.15      6.29 o 
  -4   0   9       47.58       55.23      5.71 o 
  -3   0   9      916.42      930.64     16.27 o 
  -2   0   9       70.70       71.64     12.09 o 
  -1   0   9     1862.49     1842.93     25.18 o 
   0   0   9     9343.23     9543.68    110.11 o 
   1   0   9      708.65      759.74     15.14 o 
   2   0   9      332.05      329.15      8.72 o 
   3   0   9       94.98       87.31      6.29 o 
   4   0   9      869.28      844.61     15.90 o 
   5   0   9       10.74       10.77      4.08 o 
   6   0   9      100.43      112.91      9.88 o 
   7   0   9      294.62      295.28     15.03 o 
   8   0   9       99.74       86.28     14.74 o 
  -6   1   9      165.04      183.45     13.33 o 
  -5   1   9       64.08       66.98      6.47 o 
  -4   1   9       10.67       10.59      3.98 o 
  -3   1   9       28.29       25.53      4.23 o 
  -2   1   9      278.29      298.06      6.89 o 
  -1   1   9     1478.29     1603.29     22.41 o 
   0   1   9       71.39       58.51      4.48 o 
   1   1   9      163.47      199.13      5.98 o 
   2   1   9      197.39      175.05      6.41 o 
   3   1   9      622.27      572.16     12.06 o 
   4   1   9      123.85      115.61      6.40 o 
   5   1   9      113.25      149.08      7.86 o 
   6   1   9       67.57       55.96      8.23 o 
   7   1   9       29.81       32.82     10.79 o 
   8   1   9       36.58       27.80     11.74 o 
  -7   2   9       23.78       23.07      6.20 o 
  -6   2   9       10.69        8.99      5.36 o 
  -5   2   9        1.45       -6.14      4.17 o 
  -4   2   9        0.02       -5.10      3.40 o 
  -3   2   9      566.29      544.95     14.41 o 
  -2   2   9       33.51       34.87      3.82 o 
  -1   2   9      169.02      187.12      3.95 o 
   0   2   9      519.51      512.84      8.16 o 
   1   2   9      383.33      364.81      8.71 o 
   2   2   9      149.24      142.03      5.75 o 
   3   2   9        2.56        4.65      3.00 o 
   4   2   9       21.34       32.15      6.10 o 
   5   2   9      211.25      204.86     15.59 o 
   6   2   9        1.41       -3.82      8.55 o 
   7   2   9        0.21        0.63      8.47 o 
  -8   3   9       37.48       28.92     11.48 o 
  -7   3   9       21.24       15.74      6.28 o 
  -6   3   9       61.18       68.63     12.28 o 
  -5   3   9        1.56        2.51      4.68 o 
  -4   3   9        1.03       -0.10      2.50 o 
  -3   3   9      122.85      122.69      8.27 o 
  -2   3   9      165.85      167.72      8.10 o 
  -1   3   9      367.17      400.86      7.45 o 
   0   3   9      242.01      275.59      6.81 o 
   1   3   9      145.94      140.17      7.08 o 
   2   3   9       22.19       17.29      4.18 o 
   3   3   9       76.77       75.52      8.23 o 
   4   3   9      213.13      205.82      9.94 o 
   5   3   9        1.93        8.87      7.24 o 
   6   3   9       39.45       41.15      7.57 o 
   7   3   9       21.77       14.82     11.10 o 
  -8   4   9        4.22        6.65      8.34 o 
  -7   4   9       12.28       20.30      6.88 o 
  -6   4   9      107.09      100.77     14.80 o 
  -5   4   9        0.13        0.84      5.12 o 
  -4   4   9       26.52       28.46      6.20 o 
  -3   4   9      667.52      676.85     17.63 o 
  -2   4   9      407.76      428.15     12.96 o 
  -1   4   9      979.78     1019.08     18.54 o 
   0   4   9      856.44      873.50     19.08 o 
   1   4   9     2806.98     2910.57     50.17 o 
   2   4   9      115.77      143.82      8.25 o 
   3   4   9      158.22      145.21      9.86 o 
   4   4   9      149.61      150.08     14.69 o 
   5   4   9       67.57       71.12     12.00 o 
   6   4   9      126.47      121.44     15.40 o 
   7   4   9       58.09       43.67     12.71 o 
  -8   5   9       53.26       52.33      8.97 o 
  -7   5   9        6.32        3.17      6.39 o 
  -6   5   9      266.37      266.49     24.37 o 
  -5   5   9      166.19      170.60     10.77 o 
  -4   5   9       17.14       21.70      5.75 o 
  -3   5   9        0.29        5.58      6.83 o 
  -2   5   9        2.19        1.55      3.75 o 
  -1   5   9       78.70       88.06     13.66 o 
   0   5   9        8.44       13.85      4.03 o 
   1   5   9       18.76       15.16      4.74 o 
   2   5   9      797.69      781.40     19.66 o 
   3   5   9       11.81        8.65      4.73 o 
   4   5   9      206.67      187.51     17.18 o 
   5   5   9      107.57       74.65     12.53 o 
   6   5   9       47.78       35.08     11.65 o 
  -8   6   9       95.75      104.94     11.36 o 
  -7   6   9      469.52      497.25     19.17 o 
  -6   6   9      106.55      105.83     10.05 o 
  -5   6   9      419.76      437.68     16.53 o 
  -4   6   9        8.65        4.46      5.44 o 
  -3   6   9       28.15       28.61      5.58 o 
  -2   6   9      564.62      569.16     16.32 o 
  -1   6   9       44.67       44.31      5.72 o 
   0   6   9       79.40       74.03     11.65 o 
   1   6   9       44.86       43.21      6.07 o 
   2   6   9        4.95        7.14      4.54 o 
   3   6   9      218.50      203.95     18.07 o 
   4   6   9       85.57       72.43     13.20 o 
   5   6   9      109.57      130.48     16.53 o 
   6   6   9        2.01       -5.36      9.50 o 
  -8   7   9       13.13        1.33      7.61 o 
  -7   7   9       30.22       30.54      8.07 o 
  -6   7   9        2.84        2.46      8.63 o 
  -5   7   9       39.12       54.09      7.97 o 
  -4   7   9       64.13       57.22      7.38 o 
  -3   7   9      797.52      753.89     20.45 o 
  -2   7   9      107.72      121.10      8.55 o 
  -1   7   9      120.42      130.73      8.37 o 
   0   7   9       81.39       85.53      6.14 o 
   1   7   9      126.38      122.76      8.82 o 
   2   7   9      189.59      155.53     16.80 o 
   3   7   9       16.10        5.19      9.14 o 
   4   7   9        5.31        9.32     10.28 o 
   5   7   9       11.70       22.96     11.93 o 
  -8   8   9        7.30       -1.78      8.36 o 
  -7   8   9        1.30        6.66      7.03 o 
  -6   8   9        6.94        6.00      7.10 o 
  -5   8   9      222.62      232.76     13.04 o 
  -4   8   9      264.70      250.00     13.07 o 
  -3   8   9       85.00       72.61      8.05 o 
  -2   8   9       56.36       55.61      7.00 o 
  -1   8   9       40.28       42.70      5.42 o 
   0   8   9      109.00      104.43      7.25 o 
   1   8   9      267.19      246.53     20.57 o 
   2   8   9        0.19       12.44     10.21 o 
   3   8   9       42.78       60.14     13.60 o 
   4   8   9      247.53      266.74     23.84 o 
  -8   9   9        0.20        5.92      8.41 o 
  -7   9   9        0.29       -1.42      7.12 o 
  -6   9   9       97.01       90.99     10.71 o 
  -5   9   9       18.02        7.90      6.50 o 
  -4   9   9       51.31       39.81     21.81 o 
  -3   9   9      105.10       95.42      8.97 o 
  -2   9   9       25.72       13.59      8.19 o 
  -1   9   9      380.99      363.85     12.11 o 
   0   9   9      100.16      100.13     15.10 o 
   1   9   9      188.90      174.29     19.01 o 
   2   9   9       43.40       46.11     13.45 o 
   3   9   9      187.23      227.56     22.74 o 
  -7  10   9        0.77       -2.29      8.09 o 
  -6  10   9       16.66       17.77      7.88 o 
  -5  10   9       40.52       35.64     10.31 o 
  -4  10   9        0.04        1.62      6.12 o 
  -3  10   9        0.23       -7.08      5.15 o 
  -2  10   9       33.60       33.20      6.07 o 
  -1  10   9       17.63       13.01      5.21 o 
   0  10   9       21.06       16.01     11.69 o 
   1  10   9       20.66       41.35     13.15 o 
   2  10   9        1.38        0.08     10.74 o 
  -6  11   9       20.46       13.57      8.22 o 
  -5  11   9        2.40        8.40      7.68 o 
  -4  11   9        7.95        4.35      8.46 o 
  -3  11   9        2.15       -7.62      5.08 o 
  -2  11   9      137.09      134.55      9.08 o 
  -1  11   9        9.04       24.80     12.23 o 
   0  11   9       10.96       -7.52     10.05 o 
   1  11   9        6.85       12.56     11.40 o 
  -5  12   9       63.22       51.14     11.45 o 
  -4  12   9        4.78        1.11      6.22 o 
  -3  12   9       15.88       13.19      7.20 o 
  -2  12   9        4.56      -16.28     10.85 o 
  -1  12   9       24.93       17.56     12.74 o 
   0  12   9       24.71        8.91     12.93 o 
   3 -13  10        0.23      -13.29      8.86 o 
   0 -12  10        0.61        2.87     10.56 o 
   1 -12  10       45.06       64.48     14.72 o 
   2 -12  10       49.30       49.17     13.58 o 
   3 -12  10       27.22       43.74     12.42 o 
   4 -12  10       12.72       25.05     11.58 o 
   5 -12  10       16.08       26.81     12.70 o 
   6 -12  10        6.74        7.99     11.88 o 
  -1 -11  10        0.42       15.43      7.69 o 
   0 -11  10        1.85        8.88      6.96 o 
   1 -11  10        0.30       -6.42      9.33 o 
   2 -11  10       15.52        6.29      9.67 o 
   3 -11  10        3.12      -10.97      7.80 o 
   4 -11  10        8.39        3.82      9.28 o 
   5 -11  10       26.25       22.39     11.18 o 
   6 -11  10        0.14        4.33     10.71 o 
   7 -11  10       52.79       50.97      9.22 o 
  -3 -10  10        3.40       18.75     11.69 o 
  -2 -10  10        5.64       11.47     10.63 o 
  -1 -10  10        4.01       10.76      6.77 o 
   0 -10  10       42.87       45.01      8.08 o 
   1 -10  10       30.74       12.32      9.53 o 
   2 -10  10      128.81      117.52     14.45 o 
   3 -10  10       16.17       13.49      9.15 o 
   4 -10  10        0.02        0.22      8.28 o 
   5 -10  10       48.05       33.43     11.35 o 
   6 -10  10      113.37      137.23     11.00 o 
   7 -10  10        0.00       11.01      6.95 o 
  -4  -9  10       12.18       10.99     11.90 o 
  -3  -9  10        0.09       10.63     10.66 o 
  -2  -9  10       21.97       41.07     12.02 o 
  -1  -9  10       33.78       45.83      8.24 o 
   0  -9  10        4.06        5.76      5.56 o 
   1  -9  10       85.91       93.65     24.10 o 
   2  -9  10        0.02       -1.19      7.67 o 
   3  -9  10       51.67       36.97     10.36 o 
   4  -9  10       16.60        8.77      8.28 o 
   5  -9  10        2.08        8.59      5.93 o 
   6  -9  10       22.89       20.16     10.02 o 
   7  -9  10       79.61       66.76     12.19 o 
   8  -9  10      173.02      170.51     21.73 o 
  -4  -8  10       11.81       19.63     11.55 o 
  -3  -8  10        0.02        4.17      9.53 o 
  -2  -8  10        4.61       -2.59      7.76 o 
  -1  -8  10        1.37        5.43      5.82 o 
   0  -8  10      237.11      211.30     11.32 o 
   1  -8  10      523.59      488.97     21.28 o 
   2  -8  10       12.20       12.40      8.81 o 
   3  -8  10     1508.77     1498.53     46.49 o 
   4  -8  10      334.87      344.19     29.83 o 
   5  -8  10      127.13      140.42     29.85 o 
   6  -8  10        3.28        6.98      6.68 o 
   7  -8  10       79.35       71.56      9.13 o 
   8  -8  10        0.52       -4.66     10.59 o 
  -5  -7  10      102.29      112.79     17.63 o 
  -4  -7  10       41.87       42.22     12.39 o 
  -3  -7  10       90.64       66.40     13.13 o 
  -2  -7  10      122.18      149.47     15.77 o 
  -1  -7  10      173.31      159.01     14.86 o 
   0  -7  10        5.74        6.15      5.06 o 
   1  -7  10       13.99       14.29      4.88 o 
   2  -7  10      269.87      249.60     13.16 o 
   3  -7  10      570.98      547.71     16.36 o 
   4  -7  10       27.20       24.55      5.95 o 
   5  -7  10       37.20       32.23     13.18 o 
   6  -7  10      273.18      304.50     26.82 o 
   7  -7  10      122.67      111.12     13.73 o 
   8  -7  10       13.92       15.48      7.51 o 
  -6  -6  10      133.28      113.09     17.87 o 
  -5  -6  10       32.31       30.69     12.27 o 
  -4  -6  10      396.81      408.79     25.37 o 
  -3  -6  10     1382.48     1382.20     47.15 o 
  -2  -6  10      544.99      540.63     25.66 o 
  -1  -6  10      207.74      201.82     15.05 o 
   0  -6  10      162.09      183.17     11.91 o 
   1  -6  10      249.16      260.28     10.16 o 
   2  -6  10     1129.17     1101.81     22.39 o 
   3  -6  10        1.04        7.21      4.60 o 
   4  -6  10      391.35      404.94     14.19 o 
   5  -6  10      287.28      294.15     12.65 o 
   6  -6  10      211.67      223.10     14.94 o 
   7  -6  10        6.47        4.78      6.22 o 
   8  -6  10        5.00        3.95      6.87 o 
  -6  -5  10       29.17       36.54     12.99 o 
  -5  -5  10       78.49      135.85     17.15 o 
  -4  -5  10      221.71      214.37     18.95 o 
  -3  -5  10       48.14       43.47     10.29 o 
  -2  -5  10       20.22        9.23      7.44 o 
  -1  -5  10      182.04      202.78     16.37 o 
   0  -5  10      293.85      300.87     18.66 o 
   1  -5  10       75.68       74.28      7.86 o 
   2  -5  10      104.06      107.28      4.81 o 
   3  -5  10        0.12        2.80      4.01 o 
   4  -5  10        6.05        8.58      5.40 o 
   5  -5  10      383.86      390.41     14.39 o 
   6  -5  10        0.00        1.71      8.93 o 
   7  -5  10      108.77      101.96      9.93 o 
   8  -5  10       14.58        7.64      6.84 o 
  -7  -4  10       22.93       40.99     14.42 o 
  -6  -4  10       59.25       61.02     14.30 o 
  -5  -4  10      255.48      284.61     21.32 o 
  -4  -4  10       50.16       57.81     11.55 o 
  -3  -4  10       15.97       22.37      8.32 o 
  -2  -4  10      307.40      283.32      9.94 o 
  -1  -4  10      110.66      110.18      6.41 o 
   0  -4  10       92.90       89.31      6.21 o 
   1  -4  10     1039.97     1047.17     20.75 o 
   2  -4  10      231.16      216.09      8.85 o 
   3  -4  10       21.15       20.46      4.73 o 
   4  -4  10      248.53      259.87     10.95 o 
   5  -4  10      101.85      115.78      8.85 o 
   6  -4  10      223.80      241.80     12.42 o 
   7  -4  10      138.64      141.78     11.27 o 
   8  -4  10       10.71        5.98      7.53 o 
  -7  -3  10        0.58        8.77     10.49 o 
  -6  -3  10      573.88      590.68     31.29 o 
  -5  -3  10      618.26      650.47     31.00 o 
  -4  -3  10      129.08      149.41     15.13 o 
  -3  -3  10       26.53       19.05      4.20 o 
  -2  -3  10       43.89       46.58      4.70 o 
  -1  -3  10      339.07      338.51     11.28 o 
   0  -3  10        0.44        0.31      2.88 o 
   1  -3  10       53.57       56.59      5.06 o 
   2  -3  10       22.48       14.95      3.91 o 
   3  -3  10      154.52      150.07      8.10 o 
   4  -3  10       75.13       87.70      7.19 o 
   5  -3  10       46.93       41.16      6.83 o 
   6  -3  10      108.70      122.19     10.36 o 
   7  -3  10      177.51      177.66     12.02 o 
   8  -3  10       24.85       31.48      8.53 o 
  -7  -2  10       18.99       21.85     11.49 o 
  -6  -2  10       13.78       19.43     10.36 o 
  -5  -2  10       15.54       10.97      8.76 o 
  -4  -2  10       93.62      118.17      7.83 o 
  -3  -2  10       35.43       38.64      4.89 o 
  -2  -2  10      888.78      929.97     42.13 o 
  -1  -2  10     1312.62     1346.02     21.36 o 
   0  -2  10      100.16      108.64      8.68 o 
   1  -2  10      161.72      176.09      7.28 o 
   2  -2  10      438.88      483.99     12.69 o 
   3  -2  10       15.35        9.95      4.22 o 
   4  -2  10        0.04       -6.17      4.11 o 
   5  -2  10       53.01       54.84      7.06 o 
   6  -2  10       83.37      104.16     10.96 o 
   7  -2  10       20.46       14.47      6.54 o 
   8  -2  10       33.65       17.98     10.21 o 
  -8  -1  10      126.04      100.88     17.40 o 
  -7  -1  10       24.58       34.59     11.53 o 
  -6  -1  10       74.80       60.47     12.60 o 
  -5  -1  10       28.56       31.79      5.38 o 
  -4  -1  10        1.08        3.44      3.09 o 
  -3  -1  10     1593.76     1580.65     30.02 o 
  -2  -1  10        9.68        9.79      3.41 o 
  -1  -1  10        0.46        2.40      3.05 o 
   0  -1  10     1680.57     1730.37     23.71 o 
   1  -1  10      541.30      569.04     12.98 o 
   2  -1  10       14.77        9.51      3.65 o 
   3  -1  10      868.94      842.77     14.48 o 
   4  -1  10      261.88      246.53      7.65 o 
   5  -1  10      498.81      521.05     46.42 o 
   6  -1  10     1195.67     1239.03     29.36 o 
   7  -1  10       57.60       61.44     21.06 o 
   8  -1  10      267.42      249.51     15.50 o 
  -7   0  10       21.61       26.13     10.92 o 
  -6   0  10       61.74       76.17     13.02 o 
  -5   0  10       16.31        7.25      3.92 o 
  -4   0  10      267.20      279.67     10.90 o 
  -3   0  10      340.19      324.62     10.55 o 
  -2   0  10      641.92      573.28     16.85 o 
  -1   0  10      992.42      955.58     18.45 o 
   0   0  10       21.21       24.05      3.21 o 
   1   0  10       21.51       23.15      3.85 o 
   2   0  10     2728.21     2756.36     36.27 o 
   3   0  10       11.65        6.04      3.00 o 
   4   0  10      147.23      148.78      6.92 o 
   5   0  10       39.44       33.48      8.88 o 
   6   0  10        0.11       -2.07     10.06 o 
   7   0  10       68.18       43.83      8.53 o 
   8   0  10       15.08       28.74     11.39 o 
  -6   1  10       92.68       92.90     11.07 o 
  -5   1  10       30.99       17.40     10.42 o 
  -4   1  10       25.75       23.98      4.61 o 
  -3   1  10       20.05       19.14      4.18 o 
  -2   1  10      188.36      194.90      5.94 o 
  -1   1  10       71.00       72.20      6.75 o 
   0   1  10     3020.80     3154.89     39.18 o 
   1   1  10      211.69      221.58      6.40 o 
   2   1  10      484.82      432.82      9.76 o 
   3   1  10       13.76       10.73      4.92 o 
   4   1  10       23.40       28.81      4.55 o 
   5   1  10       36.75       47.72      5.64 o 
   6   1  10       29.77       29.11      7.47 o 
   7   1  10        4.11       10.27      9.78 o 
   8   1  10        1.21       15.79     11.05 o 
  -7   2  10       79.63       78.95     13.99 o 
  -6   2  10       25.10       35.97      6.44 o 
  -5   2  10      121.99      138.38      8.88 o 
  -4   2  10        6.34        4.50      4.32 o 
  -3   2  10      288.49      283.23     10.44 o 
  -2   2  10      501.56      449.26      8.52 o 
  -1   2  10      196.88      183.94      4.12 o 
   0   2  10        9.33        8.39      2.23 o 
   1   2  10      316.07      295.74      7.55 o 
   2   2  10      892.78      827.98     13.00 o 
   3   2  10       50.61       49.24      4.64 o 
   4   2  10     1030.76      955.87     18.67 o 
   5   2  10      558.31      566.16     21.47 o 
   6   2  10       16.27       -2.71      8.28 o 
   7   2  10       18.25       21.90     10.72 o 
  -8   3  10        1.63       19.89     10.26 o 
  -7   3  10       10.14        3.81      6.02 o 
  -6   3  10        0.34        1.70      5.09 o 
  -5   3  10        2.15        4.82      5.00 o 
  -4   3  10      112.43      112.02     12.68 o 
  -3   3  10       29.24       33.08      5.17 o 
  -2   3  10      170.88      149.39      8.14 o 
  -1   3  10       58.25       59.93      3.17 o 
   0   3  10      110.97      108.99      3.93 o 
   1   3  10       15.02       17.74      3.00 o 
   2   3  10       62.50       78.05      7.19 o 
   3   3  10      117.96      126.58     10.55 o 
   4   3  10      154.20      147.67      7.50 o 
   5   3  10        7.67       10.33      5.58 o 
   6   3  10        5.39       -1.35      8.18 o 
   7   3  10       32.06       22.85     11.34 o 
  -8   4  10      125.62      127.55     11.04 o 
  -7   4  10       46.88       27.93     10.49 o 
  -6   4  10      107.57      115.71      9.36 o 
  -5   4  10       55.33       52.09     10.93 o 
  -4   4  10      314.34      307.07     12.25 o 
  -3   4  10        0.65       -0.40      4.05 o 
  -2   4  10        0.42       -4.35      4.85 o 
  -1   4  10      663.07      659.70     12.02 o 
   0   4  10      125.81      131.38      5.25 o 
   1   4  10       23.29       28.84      5.13 o 
   2   4  10        4.92        6.44      4.14 o 
   3   4  10      387.74      367.04     13.01 o 
   4   4  10        0.04       -8.62      5.75 o 
   5   4  10      156.60      144.28     15.39 o 
   6   4  10       16.65       18.19      7.02 o 
  -8   5  10       35.30       30.67      8.30 o 
  -7   5  10        7.76       13.65      6.99 o 
  -6   5  10      335.88      332.54     14.94 o 
  -5   5  10      421.96      400.88     15.70 o 
  -4   5  10      548.17      557.07     17.27 o 
  -3   5  10      914.12      868.20     21.53 o 
  -2   5  10      180.22      188.11      9.39 o 
  -1   5  10       59.54       62.95      5.77 o 
   0   5  10       71.49       74.01      6.31 o 
   1   5  10      534.39      512.86     15.66 o 
   2   5  10      472.23      457.21     16.69 o 
   3   5  10       51.69       57.88      6.74 o 
   4   5  10       43.15       31.02     10.53 o 
   5   5  10      162.25      189.23     18.38 o 
   6   5  10        1.18       17.12     10.45 o 
  -8   6  10        1.51      -10.49      6.99 o 
  -7   6  10       23.94       11.24      7.66 o 
  -6   6  10        1.62        0.86      5.87 o 
  -5   6  10      372.21      378.35     15.44 o 
  -4   6  10       74.97       80.30      8.18 o 
  -3   6  10        0.12       -1.18      4.74 o 
  -2   6  10        7.45        0.63      4.59 o 
  -1   6  10      376.04      379.52     17.24 o 
   0   6  10       32.40       33.81      4.93 o 
   1   6  10      113.28      112.04     10.28 o 
   2   6  10        1.07       -4.32      4.16 o 
   3   6  10        6.75        4.20      8.67 o 
   4   6  10       15.97       26.36     10.58 o 
   5   6  10        0.00        0.00      9.20 o 
  -8   7  10        0.47        8.71      8.30 o 
  -7   7  10       68.23       66.99      9.46 o 
  -6   7  10        2.61       -3.65      6.35 o 
  -5   7  10       10.40        8.73      6.52 o 
  -4   7  10      147.95      131.41     11.86 o 
  -3   7  10       31.06       23.05      6.05 o 
  -2   7  10        2.27       17.02      5.44 o 
  -1   7  10       94.42       92.53      7.65 o 
   0   7  10      711.51      640.93     15.08 o 
   1   7  10      250.19      219.82     11.42 o 
   2   7  10      406.10      340.39     22.51 o 
   3   7  10        0.55      -10.74      7.16 o 
   4   7  10       24.16       20.47     11.27 o 
   5   7  10        2.44       10.84     11.23 o 
  -8   8  10       35.63       41.09     20.47 o 
  -7   8  10       10.85       14.96      7.96 o 
  -6   8  10       80.59      105.52     10.82 o 
  -5   8  10       66.09       64.06      8.49 o 
  -4   8  10       47.94       31.28      6.84 o 
  -3   8  10      410.52      399.67     15.35 o 
  -2   8  10       28.84       28.42      6.24 o 
  -1   8  10       33.05       27.71      5.25 o 
   0   8  10      110.77      113.90     12.16 o 
   1   8  10       47.90       25.92     11.36 o 
   2   8  10        1.21       10.86     10.43 o 
   3   8  10       55.89       47.46     13.03 o 
   4   8  10       50.77       94.15     16.74 o 
  -7   9  10        0.01       -4.19     10.90 o 
  -6   9  10        3.25        1.82      6.92 o 
  -5   9  10       74.95       74.79     15.01 o 
  -4   9  10       97.02       78.29      9.04 o 
  -3   9  10        0.50       -3.48      5.37 o 
  -2   9  10        1.69       -3.13      9.45 o 
  -1   9  10       28.64       25.72      5.51 o 
   0   9  10      164.43      163.62      8.71 o 
   1   9  10      226.96      221.95     21.33 o 
   2   9  10       70.87       79.72     15.12 o 
   3   9  10       33.87       30.09     13.17 o 
  -7  10  10       45.49       27.82     20.09 o 
  -6  10  10        7.40        3.26      7.60 o 
  -5  10  10        1.21        0.78     10.63 o 
  -4  10  10        0.51       -3.68      9.05 o 
  -3  10  10        7.44       -3.74      5.87 o 
  -2  10  10        0.92       -3.75      6.60 o 
  -1  10  10        2.80        4.03      5.34 o 
   0  10  10       31.03       22.67     12.13 o 
   1  10  10        6.46       -1.68     10.24 o 
   2  10  10       17.45       32.70     12.70 o 
  -6  11  10        6.86        7.10      8.21 o 
  -5  11  10        2.47        4.73      7.22 o 
  -4  11  10      149.50      175.70     18.20 o 
  -3  11  10        4.00        3.15      5.48 o 
  -2  11  10       11.38       13.30      5.87 o 
  -1  11  10        9.09       15.51     11.77 o 
   0  11  10        1.98        7.07     11.97 o 
   1  11  10       46.54       23.69     13.14 o 
  -5  12  10       12.32       11.15      8.06 o 
  -4  12  10       13.95       10.50      6.68 o 
  -3  12  10        3.62       -2.45      5.84 o 
  -2  12  10        3.02      -11.08     11.19 o 
  -1  12  10       53.23       45.59     15.11 o 
   0 -12  11      101.40      122.97     18.09 o 
   1 -12  11       50.25       71.06     15.13 o 
   2 -12  11        4.82       22.73     12.09 o 
   3 -12  11        2.57       18.86     11.53 o 
   4 -12  11       38.78       29.57     12.01 o 
   5 -12  11       19.52       44.00     13.92 o 
  -1 -11  11       43.27       61.66      9.84 o 
   0 -11  11      169.66      186.70     19.67 o 
   1 -11  11        0.01       -5.57      9.26 o 
   2 -11  11       23.29       12.98     10.76 o 
   3 -11  11        1.58       -9.79      7.65 o 
   4 -11  11       14.41       15.70     10.38 o 
   5 -11  11       18.75       23.69     11.56 o 
   6 -11  11       11.76       25.85     12.00 o 
  -2 -10  11       13.10       22.73     11.47 o 
  -1 -10  11       52.41       45.96     16.19 o 
   0 -10  11        1.97        6.94      7.67 o 
   1 -10  11        7.31       20.00      9.69 o 
   2 -10  11       11.63        9.40      9.55 o 
   3 -10  11       36.97       39.63     11.13 o 
   4 -10  11        0.29       -1.73      8.70 o 
   5 -10  11        3.53       12.70     10.30 o 
   6 -10  11      107.81      134.63     11.21 o 
   7 -10  11        1.19       -2.43      6.38 o 
  -3  -9  11       43.00       63.48     14.81 o 
  -2  -9  11       30.32       38.96     11.86 o 
  -1  -9  11        6.93        3.05     15.29 o 
   0  -9  11       90.14       45.61      7.82 o 
   1  -9  11      113.12       85.88     13.40 o 
   2  -9  11      432.01      396.95     22.99 o 
   3  -9  11      382.32      345.33     21.58 o 
   4  -9  11       42.56       45.62     10.76 o 
   5  -9  11      133.85      136.72     16.32 o 
   6  -9  11       23.88       26.60      7.25 o 
   7  -9  11       13.74       12.07      7.31 o 
  -4  -8  11       37.33       34.14     12.66 o 
  -3  -8  11        1.89       10.99      9.59 o 
  -2  -8  11       11.76       14.24      9.29 o 
  -1  -8  11       21.74        9.97      7.60 o 
   0  -8  11      133.54      130.09     10.00 o 
   1  -8  11       34.78       24.73      5.73 o 
   2  -8  11       33.16       52.60     10.62 o 
   3  -8  11       83.30       97.54     12.45 o 
   4  -8  11      146.10      165.05     10.67 o 
   5  -8  11        0.41        6.24      5.82 o 
   6  -8  11       24.61       25.15      7.04 o 
   7  -8  11        1.61        4.68      9.66 o 
   8  -8  11       23.26       21.15     12.53 o 
  -5  -7  11       14.74       18.37     11.95 o 
  -4  -7  11        0.11        3.66      9.96 o 
  -3  -7  11       25.48       30.24     10.65 o 
  -2  -7  11       71.88       85.09     12.96 o 
  -1  -7  11      246.65      244.83     28.37 o 
   0  -7  11        6.86        2.27      4.83 o 
   1  -7  11      827.16      757.38     19.52 o 
   2  -7  11      287.75      332.15     19.45 o 
   3  -7  11       24.44       25.98      5.77 o 
   4  -7  11       60.19       42.47      6.92 o 
   5  -7  11       44.66       46.31      7.35 o 
   6  -7  11       19.78       27.64      6.69 o 
   7  -7  11       12.11       10.00      6.65 o 
   8  -7  11       21.05       11.03      7.43 o 
  -5  -6  11      195.93      199.81     20.91 o 
  -4  -6  11      115.82      110.73     15.48 o 
  -3  -6  11       21.96       23.16      9.91 o 
  -2  -6  11      306.76      288.13     19.04 o 
  -1  -6  11      254.89      246.60      8.66 o 
   0  -6  11      220.03      217.96     10.53 o 
   1  -6  11     2017.88     1939.08     54.35 o 
   2  -6  11      464.58      437.61     21.15 o 
   3  -6  11      324.37      318.01     34.13 o 
   4  -6  11       91.42      102.74      8.20 o 
   5  -6  11      177.22      145.53      9.89 o 
   6  -6  11       32.78       39.25      7.86 o 
   7  -6  11      107.92       95.17      9.67 o 
   8  -6  11      146.60      150.47     12.25 o 
  -6  -5  11       41.53       54.13     14.47 o 
  -5  -5  11      147.66      152.56     17.99 o 
  -4  -5  11      474.47      487.15     26.70 o 
  -3  -5  11       12.70        5.84      7.98 o 
  -2  -5  11        0.82       -0.67      6.61 o 
  -1  -5  11       61.59       73.37      5.12 o 
   0  -5  11       59.57       60.07      5.95 o 
   1  -5  11       52.09       81.19     11.51 o 
   2  -5  11       39.43       39.82      4.77 o 
   3  -5  11      126.24      142.66      8.56 o 
   4  -5  11      471.06      459.39     14.99 o 
   5  -5  11        1.94       -1.63      4.96 o 
   6  -5  11        0.00        1.26      5.97 o 
   7  -5  11        2.14       13.55      6.63 o 
   8  -5  11       12.12       -3.57      7.66 o 
  -6  -4  11       27.20       19.79     11.37 o 
  -5  -4  11      944.79      916.92     38.93 o 
  -4  -4  11       88.63       77.61     13.12 o 
  -3  -4  11      972.47      936.24     34.73 o 
  -2  -4  11      432.77      425.31     12.75 o 
  -1  -4  11      400.56      389.32      9.76 o 
   0  -4  11      606.71      593.51     15.10 o 
   1  -4  11      420.12      370.73     10.72 o 
   2  -4  11      160.58      157.99      8.23 o 
   3  -4  11      182.94      176.24      9.05 o 
   4  -4  11      103.64      110.74      8.22 o 
   5  -4  11       89.32      117.78      9.10 o 
   6  -4  11       39.54       35.41      7.03 o 
   7  -4  11      143.22      141.48     11.02 o 
   8  -4  11        0.71       -1.64      6.71 o 
  -7  -3  11        0.36       -3.46     10.21 o 
  -6  -3  11       73.50       59.58     13.54 o 
  -5  -3  11       50.59       47.96     12.04 o 
  -4  -3  11      263.06      275.66     19.17 o 
  -3  -3  11      218.76      214.36      9.45 o 
  -2  -3  11      236.96      236.63     13.77 o 
  -1  -3  11       34.72       39.23      3.91 o 
   0  -3  11      155.51      153.60      7.34 o 
   1  -3  11       56.61       57.78      5.25 o 
   2  -3  11       53.17       52.78      5.40 o 
   3  -3  11      150.32      156.45     12.74 o 
   4  -3  11        7.62        9.24      5.61 o 
   5  -3  11        1.99        5.75      5.08 o 
   6  -3  11      142.59      127.01     10.15 o 
   7  -3  11       21.93       45.64      8.28 o 
   8  -3  11       52.31       46.36      9.43 o 
  -7  -2  11        0.25        8.57     10.34 o 
  -6  -2  11        3.59        9.65      9.18 o 
  -5  -2  11        0.26       -7.50      7.31 o 
  -4  -2  11        0.02       -2.29      4.00 o 
  -3  -2  11      124.51      124.91      7.57 o 
  -1  -2  11       62.18       65.08      4.31 o 
   0  -2  11      345.88      347.49     12.32 o 
   1  -2  11      478.78      478.04     25.97 o 
   2  -2  11       16.13       27.47      5.78 o 
   3  -2  11      256.71      261.60     10.30 o 
   4  -2  11       70.43       83.53     12.39 o 
   5  -2  11      488.45      468.14     15.76 o 
   6  -2  11       39.82       41.97      7.71 o 
   7  -2  11      198.04      198.32     27.39 o 
   8  -2  11        0.88        4.21      7.15 o 
  -7  -1  11      112.66      136.30     17.77 o 
  -6  -1  11       82.46       97.06     14.50 o 
  -5  -1  11      177.05      195.12      9.35 o 
  -4  -1  11      392.31      395.64     10.60 o 
  -3  -1  11        5.14        3.20      2.50 o 
  -2  -1  11      157.44      149.70      7.09 o 
  -1  -1  11      331.06      337.85     10.14 o 
   0  -1  11        1.03        0.03      2.23 o 
   1  -1  11      613.27      684.52     14.91 o 
   2  -1  11      984.88      954.09     19.73 o 
   3  -1  11        2.94        5.59      2.78 o 
   4  -1  11       15.31       14.34     13.09 o 
   5  -1  11      893.02      899.15     23.05 o 
   6  -1  11      476.69      487.74     17.55 o 
   7  -1  11       43.03       58.64      9.25 o 
   8  -1  11       36.26       37.47      9.14 o 
  -5   0  11       36.53       39.48      7.35 o 
  -4   0  11      128.44      121.00     10.64 o 
  -3   0  11      208.09      221.09      9.06 o 
  -2   0  11       45.62       55.75      3.96 o 
  -1   0  11      759.00      812.42     16.74 o 
   0   0  11       27.90       38.89      3.22 o 
   1   0  11      452.04      452.44     13.77 o 
   2   0  11      966.13      929.55     19.35 o 
   3   0  11        5.76        6.49      3.08 o 
   4   0  11      133.83      138.90      6.77 o 
   5   0  11       27.62       27.16      6.70 o 
   6   0  11       16.59       13.85      6.37 o 
   7   0  11        0.55        1.17      6.57 o 
   8   0  11        0.04       -0.80      9.18 o 
  -6   1  11       40.74       42.14     15.80 o 
  -5   1  11        8.15        8.07      5.10 o 
  -4   1  11        1.92        0.45      3.86 o 
  -3   1  11        3.36        6.85      3.85 o 
  -2   1  11      512.64      519.81     10.23 o 
  -1   1  11        2.04       -0.85      2.56 o 
   0   1  11       59.71       56.53      3.45 o 
   1   1  11     1042.18     1085.39     24.53 o 
   2   1  11      467.63      477.46      9.28 o 
   3   1  11      206.20      206.73      7.72 o 
   4   1  11      253.19      259.22      9.11 o 
   5   1  11      423.50      392.24     30.46 o 
   6   1  11      155.07      172.62     12.05 o 
   7   1  11       39.94       18.47      9.98 o 
  -7   2  11       21.52       17.80      9.23 o 
  -6   2  11      130.68      155.66     10.01 o 
  -5   2  11      203.73      213.82     10.61 o 
  -4   2  11       15.30        5.14      4.46 o 
  -3   2  11      865.76      885.93     14.78 o 
  -2   2  11      304.81      312.95      9.34 o 
  -1   2  11      557.36      537.90      8.18 o 
   0   2  11       95.43       90.94      4.15 o 
   1   2  11      401.86      408.05      9.15 o 
   2   2  11      182.65      169.36      6.62 o 
   3   2  11        0.14       -4.29      4.63 o 
   4   2  11       73.46       81.47      6.28 o 
   5   2  11      227.99      236.54      9.92 o 
   6   2  11        4.01        3.74      8.33 o 
   7   2  11        0.20        0.07      9.50 o 
  -7   3  11        6.18        0.01      5.82 o 
  -6   3  11        0.76        2.07      5.34 o 
  -5   3  11      110.42      120.58     15.22 o 
  -4   3  11      101.93       94.09      8.08 o 
  -3   3  11       49.31       48.37      5.73 o 
  -2   3  11      453.54      478.90     14.01 o 
  -1   3  11     1198.48     1252.78     18.20 o 
   0   3  11        0.09       -1.84      2.15 o 
   1   3  11        4.21       14.72      2.98 o 
   2   3  11        2.92       -3.64      2.65 o 
   3   3  11      263.61      241.40      9.32 o 
   4   3  11       52.97       56.33      5.55 o 
   5   3  11       40.46       27.57      6.27 o 
   6   3  11       25.10       37.64     11.02 o 
   7   3  11        2.82       -3.96      8.92 o 
  -8   4  11       31.45       22.57      7.61 o 
  -7   4  11        0.00       -2.05      5.81 o 
  -6   4  11       48.84       59.25      7.98 o 
  -5   4  11       14.87        8.00      5.70 o 
  -4   4  11      518.34      552.77     17.16 o 
  -3   4  11       88.06      102.79     10.70 o 
  -2   4  11      160.95      148.83      8.34 o 
  -1   4  11      119.25      135.71      4.68 o 
   0   4  11        2.81        2.96      2.53 o 
   1   4  11       59.01       63.14      5.12 o 
   2   4  11     1022.54      963.92     28.41 o 
   3   4  11       41.67       47.31      6.36 o 
   4   4  11       79.62       72.02     11.91 o 
   5   4  11       55.06       54.28      8.89 o 
   6   4  11       26.80       39.21     11.77 o 
  -8   5  11        6.10        7.85      9.64 o 
  -7   5  11      151.64      155.88     11.71 o 
  -6   5  11       12.61        3.40      6.26 o 
  -5   5  11       43.79       33.63      7.26 o 
  -4   5  11      708.76      686.53     19.67 o 
  -3   5  11      490.56      493.31     17.09 o 
  -2   5  11       12.30       17.16      4.91 o 
  -1   5  11      110.53      115.15      7.71 o 
   0   5  11        0.42       -1.19      4.12 o 
   1   5  11      323.96      327.44     13.15 o 
   2   5  11       51.85       54.99      6.71 o 
   3   5  11        0.57       -1.61      4.53 o 
   4   5  11        0.10       -3.47      7.77 o 
   5   5  11       13.97       31.65     10.99 o 
   6   5  11       55.10       73.09     13.93 o 
  -8   6  11       36.24       34.26      9.13 o 
  -7   6  11        9.76       11.02      7.39 o 
  -6   6  11       16.11       26.77      7.47 o 
  -5   6  11      184.77      195.56     11.86 o 
  -4   6  11        7.00        6.05      5.11 o 
  -3   6  11      613.19      609.23     34.93 o 
  -2   6  11       63.95       53.06      6.58 o 
  -1   6  11      131.34      167.45      9.46 o 
   0   6  11      133.53      134.99      8.44 o 
   1   6  11      171.67      174.81     10.20 o 
   2   6  11       37.68       36.25     12.08 o 
   3   6  11       24.62       15.70      9.74 o 
   4   6  11       20.38        4.40      9.87 o 
   5   6  11      202.14      205.85     20.06 o 
  -8   7  11       44.90       39.53      9.60 o 
  -7   7  11        0.00       -2.94      7.18 o 
  -6   7  11       23.46       36.05      8.11 o 
  -5   7  11       50.83       57.85      8.06 o 
  -4   7  11       26.46       27.16      6.73 o 
  -3   7  11       54.95       50.26      7.28 o 
  -2   7  11        2.10       17.58      5.51 o 
  -1   7  11        7.55        8.43      5.34 o 
   0   7  11      138.13      140.94      7.85 o 
   1   7  11      176.87      165.54     10.59 o 
   2   7  11       34.53       33.43     11.28 o 
   3   7  11        5.31        9.55      9.86 o 
   4   7  11       15.92       21.55     11.60 o 
   5   7  11       86.91      109.82     17.18 o 
  -8   8  11        6.88        0.66      7.95 o 
  -7   8  11        1.17      -10.16     13.45 o 
  -6   8  11       37.40       29.35     22.48 o 
  -5   8  11        0.43        3.21      6.73 o 
  -4   8  11      188.48      185.85     11.90 o 
  -3   8  11       36.18       30.48      6.90 o 
  -2   8  11       87.23       87.24      8.90 o 
  -1   8  11       95.68       91.47      7.34 o 
   0   8  11        5.12        3.40      4.53 o 
   1   8  11       13.65       13.20     10.10 o 
   2   8  11       97.77      118.34     16.41 o 
   3   8  11      368.01      411.75     26.91 o 
   4   8  11       40.02       69.19     15.40 o 
  -7   9  11        0.01       -9.08      6.06 o 
  -6   9  11       49.49       42.02      9.11 o 
  -5   9  11      158.88      171.93     15.65 o 
  -4   9  11       24.25       16.10      7.86 o 
  -3   9  11        4.30       -8.14      5.68 o 
  -2   9  11      408.91      382.86     15.53 o 
  -1   9  11      199.70      188.15      9.61 o 
   0   9  11      260.24      274.11     26.32 o 
   1   9  11      172.13      149.62     18.73 o 
   2   9  11      139.45      117.10     17.19 o 
   3   9  11      196.33      197.46     21.93 o 
  -7  10  11       33.62       27.91      9.74 o 
  -6  10  11       10.11        4.04     14.17 o 
  -5  10  11       38.93       28.71     11.02 o 
  -4  10  11       14.42       14.65     10.19 o 
  -3  10  11        8.19        9.52     13.07 o 
  -2  10  11       18.43        8.54      5.73 o 
  -1  10  11        6.48        3.58      6.58 o 
   0  10  11       45.46       46.70     13.37 o 
   1  10  11       18.08       17.45     11.83 o 
   2  10  11       13.61       20.64     12.68 o 
  -6  11  11        3.64       16.13      9.05 o 
  -5  11  11       51.88       50.90      9.86 o 
  -4  11  11        0.03       -7.28      6.63 o 
  -3  11  11        0.34       -2.99      5.62 o 
  -2  11  11       13.16       14.06      9.61 o 
  -1  11  11        2.74       -2.50     10.75 o 
   0  11  11       22.37       10.18     12.94 o 
   1  11  11       12.44       -1.74     11.50 o 
  -4  12  11       16.59       12.67      7.20 o 
  -3  12  11       53.24       47.44     11.72 o 
  -2  12  11       10.85       -0.86     12.19 o 
   1 -12  12        0.51       -1.68     10.09 o 
   2 -12  12        1.71        1.32      9.44 o 
   3 -12  12        4.22       -4.67      9.70 o 
   4 -12  12        6.02       11.77     11.18 o 
   5 -12  12       37.52       42.94     14.25 o 
  -1 -11  12        0.55        7.80      7.59 o 
   0 -11  12       19.70       21.10     12.11 o 
   1 -11  12        0.00       -7.17      9.47 o 
   2 -11  12        0.82        7.28      9.48 o 
   3 -11  12        2.47       -2.42      9.26 o 
   4 -11  12       44.27       25.16     11.77 o 
   5 -11  12       35.68       37.94     12.65 o 
   6 -11  12        0.00      -14.50      9.66 o 
  -2 -10  12       29.25       23.13      9.30 o 
  -1 -10  12        9.94       16.31     18.62 o 
   0 -10  12       62.54       63.32      9.23 o 
   1 -10  12        0.26        5.21      9.91 o 
   2 -10  12       86.38       68.49     13.15 o 
   3 -10  12        5.08        4.34      9.40 o 
   4 -10  12       89.20       81.68     13.95 o 
   5 -10  12        8.86       10.17     10.13 o 
   6 -10  12      179.92      162.51     16.57 o 
   7 -10  12        5.05        5.85      7.25 o 
  -3  -9  12        0.13       -1.58     10.17 o 
  -2  -9  12        0.03        1.39      6.93 o 
  -1  -9  12        0.08       -4.81      5.70 o 
   0  -9  12        5.83       11.51      9.97 o 
   1  -9  12       36.27       33.75     11.12 o 
   2  -9  12      114.68       93.07     13.57 o 
   3  -9  12       18.43        7.73      8.91 o 
   4  -9  12       51.09       36.69     10.85 o 
   5  -9  12       95.66       94.80      9.70 o 
   6  -9  12       61.94       60.61      8.72 o 
   7  -9  12        6.18       12.06      7.52 o 
  -4  -8  12       42.78       43.11     14.00 o 
  -3  -8  12       21.75       17.10     11.17 o 
  -2  -8  12       21.13       20.20      9.78 o 
  -1  -8  12        7.30        7.84      6.26 o 
   0  -8  12      193.64      185.40     11.43 o 
   1  -8  12       17.61        6.80      9.01 o 
   2  -8  12        1.58       16.10      9.01 o 
   3  -8  12      141.15      129.36     14.63 o 
   4  -8  12      130.66      134.62     10.12 o 
   5  -8  12       76.79       61.49     13.93 o 
   6  -8  12      378.06      391.74     16.46 o 
   7  -8  12      127.83      148.64     12.00 o 
   8  -8  12        0.17        0.86      7.13 o 
  -5  -7  12       28.32       34.88     13.28 o 
  -4  -7  12        1.08       10.69     10.05 o 
  -3  -7  12       21.97       22.91     10.57 o 
  -2  -7  12      405.83      335.43     21.53 o 
  -1  -7  12       21.99       24.31      6.76 o 
   0  -7  12      603.28      537.04     25.84 o 
   1  -7  12       12.28       12.56      5.08 o 
   2  -7  12      944.03      924.61     33.55 o 
   3  -7  12      158.31      143.76     14.73 o 
   4  -7  12      404.57      436.82     15.64 o 
   5  -7  12      297.37      290.63     13.47 o 
   6  -7  12      148.20      145.97     10.80 o 
   7  -7  12       22.80       17.15      7.50 o 
   8  -7  12        0.01       -1.37      7.02 o 
  -5  -6  12       29.83       26.08     12.17 o 
  -4  -6  12      180.90      189.72     19.20 o 
  -3  -6  12       19.29       14.24      8.73 o 
  -2  -6  12        5.44       17.65      8.62 o 
  -1  -6  12     1077.59     1100.83     20.16 o 
   0  -6  12      317.96      311.02     12.42 o 
   1  -6  12     2671.47     2520.73     44.94 o 
   2  -6  12      131.13      139.85     13.70 o 
   3  -6  12      401.31      400.42     13.99 o 
   4  -6  12      334.86      346.38     29.01 o 
   5  -6  12      192.15      211.18     11.60 o 
   6  -6  12      107.36      115.59     10.12 o 
   7  -6  12       72.71       66.43      9.18 o 
   8  -6  12       62.89       85.91     23.61 o 
  -6  -5  12        2.05       20.79     12.55 o 
  -5  -5  12        2.50       -2.09      9.13 o 
  -4  -5  12      150.01      138.41     16.26 o 
  -3  -5  12      111.99      117.18     14.20 o 
  -2  -5  12      221.34      218.40     16.47 o 
  -1  -5  12       84.57       75.76      5.26 o 
   0  -5  12        0.13       -1.46      3.79 o 
   1  -5  12       68.83       48.65     15.44 o 
   2  -5  12       67.88       70.68      6.79 o 
   3  -5  12      640.55      600.59     25.49 o 
   4  -5  12       76.06       76.33     19.26 o 
   5  -5  12        4.68       16.16      6.14 o 
   6  -5  12       27.67       26.04     10.31 o 
   7  -5  12      187.61      179.82     25.93 o 
   8  -5  12        3.30        2.54      7.61 o 
  -6  -4  12      248.98      216.36     21.71 o 
  -5  -4  12       84.99       88.69     15.08 o 
  -4  -4  12        6.34       -2.36      7.53 o 
  -3  -4  12      782.47      759.96     31.36 o 
  -2  -4  12      161.65      163.24      8.69 o 
  -1  -4  12        0.00       -2.59      2.68 o 
   0  -4  12       27.39       26.16      4.67 o 
   1  -4  12      190.48      153.59     11.62 o 
   2  -4  12        2.18       -3.22      3.79 o 
   3  -4  12       47.58       57.62      6.21 o 
   4  -4  12        5.55       -3.62      5.97 o 
   5  -4  12       23.00       20.21      6.43 o 
   6  -4  12      100.62      103.65      9.52 o 
   7  -4  12        2.70        3.33      6.42 o 
   8  -4  12      170.57      149.27     12.84 o 
  -7  -3  12        0.14       -3.12     10.22 o 
  -6  -3  12      149.07      168.58     19.14 o 
  -5  -3  12        7.13        0.21      9.06 o 
  -4  -3  12      176.16      194.12     17.36 o 
  -3  -3  12        7.02        4.71      5.14 o 
  -2  -3  12       29.17       22.84      4.41 o 
  -1  -3  12      278.05      296.38      9.14 o 
   0  -3  12        0.27       -2.08      3.20 o 
   1  -3  12      134.67      141.68      7.49 o 
   2  -3  12      436.99      384.00     11.94 o 
   3  -3  12       29.78       19.13      5.02 o 
   4  -3  12       45.97       38.79      6.44 o 
   5  -3  12       21.34       24.12      6.25 o 
   6  -3  12       29.80       38.54     19.35 o 
   7  -3  12        0.06       -3.46      6.26 o 
   8  -3  12        5.87       15.35     10.75 o 
  -7  -2  12      171.98      197.49     21.41 o 
  -6  -2  12       86.91      100.60     15.44 o 
  -5  -2  12       39.88       31.17     10.00 o 
  -4  -2  12       13.28       13.98      4.80 o 
  -3  -2  12        0.33       -3.49      7.45 o 
  -2  -2  12       16.30       15.85      3.69 o 
  -1  -2  12      513.81      493.13     13.19 o 
   0  -2  12       21.35       27.25      5.99 o 
   1  -2  12      212.51      213.54      8.22 o 
   2  -2  12      123.76      134.37      7.46 o 
   3  -2  12       23.66       33.41      5.43 o 
   4  -2  12      199.24      226.72     17.70 o 
   5  -2  12        4.99       -0.37      5.24 o 
   6  -2  12      113.09      125.34     10.27 o 
   7  -2  12      159.46      153.14     12.04 o 
   8  -2  12        1.61        1.24      7.21 o 
  -7  -1  12        4.93        8.06     10.27 o 
  -6  -1  12       40.42       46.25     12.41 o 
  -5  -1  12        0.43       -6.57      4.38 o 
  -4  -1  12       26.56       27.14      5.36 o 
  -3  -1  12      185.80      194.77     15.09 o 
  -2  -1  12      273.01      302.51      9.93 o 
  -1  -1  12       29.05       37.53      4.49 o 
   0  -1  12      174.32      176.87      5.98 o 
   1  -1  12        0.01        3.58      3.07 o 
   2  -1  12       73.58       77.01      6.00 o 
   3  -1  12      509.26      516.71     13.08 o 
   4  -1  12       65.38       50.86      6.57 o 
   5  -1  12      326.87      323.32     27.00 o 
   6  -1  12        4.27       12.11      6.69 o 
   7  -1  12        0.03       -0.20      8.70 o 
   8  -1  12       30.16       20.86      8.33 o 
  -5   0  12      183.49      172.23     13.13 o 
  -4   0  12       21.28       25.89      5.05 o 
  -3   0  12        8.17       17.84      4.33 o 
  -2   0  12        0.57       -1.68      4.81 o 
  -1   0  12        0.74       -0.70      2.96 o 
   0   0  12        0.01       -0.97      2.51 o 
   1   0  12       92.86       94.95      4.79 o 
   2   0  12      978.91      980.69     20.49 o 
   3   0  12      307.51      303.21      8.82 o 
   4   0  12        7.84       11.69      5.41 o 
   5   0  12       31.98       19.79     11.66 o 
   6   0  12       24.63       23.92      8.36 o 
   7   0  12       15.05        5.39      7.14 o 
  -6   1  12        5.78        9.65      5.38 o 
  -5   1  12      256.43      262.69     11.32 o 
  -4   1  12        0.26       -5.88      3.92 o 
  -3   1  12        7.38       15.79      3.37 o 
  -2   1  12      849.60      816.12     14.26 o 
  -1   1  12       16.14       22.99      3.69 o 
   0   1  12       76.42       70.24      3.78 o 
   1   1  12      251.57      247.32      7.22 o 
   2   1  12       10.72        4.53      2.68 o 
   3   1  12      761.71      748.70     15.08 o 
   4   1  12     1091.08     1080.31     20.00 o 
   5   1  12       71.34       61.21     22.46 o 
   6   1  12       45.26       32.24      8.01 o 
   7   1  12        0.21        4.61      9.60 o 
  -7   2  12      103.70      112.99     11.02 o 
  -6   2  12        9.77       11.92     10.89 o 
  -5   2  12      391.52      390.33     14.09 o 
  -4   2  12        3.93       -3.55      4.29 o 
  -3   2  12      195.30      187.25     11.73 o 
  -2   2  12      449.14      480.73     23.20 o 
  -1   2  12      113.31      119.79      5.11 o 
   0   2  12        4.64        4.40      2.25 o 
   1   2  12        3.19        6.76      3.40 o 
   2   2  12      302.21      305.75      8.79 o 
   3   2  12        0.68        2.62      3.16 o 
   4   2  12      154.87      157.19      6.85 o 
   5   2  12      116.01      113.33     17.44 o 
   6   2  12        9.39        7.33      8.73 o 
   7   2  12        9.58        5.36      8.90 o 
  -7   3  12       18.10       21.88      7.22 o 
  -6   3  12       78.87       83.78      8.88 o 
  -5   3  12       31.72       35.36      6.58 o 
  -4   3  12       55.82       51.61      6.84 o 
  -3   3  12       26.93       25.81      5.34 o 
  -2   3  12       66.24       64.47      6.22 o 
  -1   3  12        8.43       14.18      2.27 o 
   0   3  12       50.01       45.38      3.41 o 
   1   3  12      357.91      346.86      8.83 o 
   2   3  12       55.15       61.53      5.40 o 
   3   3  12      366.74      362.78      9.34 o 
   4   3  12       14.46        9.90      5.25 o 
   5   3  12        9.27        5.09      3.72 o 
   6   3  12       14.02        4.41      8.42 o 
  -8   4  12        1.18      -11.49      7.66 o 
  -7   4  12      123.52      129.43     10.87 o 
  -6   4  12      257.15      260.37     22.86 o 
  -5   4  12      335.81      331.47     14.11 o 
  -4   4  12      159.28      150.09      9.89 o 
  -3   4  12      239.53      231.23     10.99 o 
  -2   4  12      572.59      514.00     15.73 o 
  -1   4  12      145.19      136.09      8.47 o 
   0   4  12      204.65      215.64      8.04 o 
   1   4  12        0.91        2.25      3.03 o 
   2   4  12      936.49      914.47     17.54 o 
   3   4  12      970.28      940.60     18.55 o 
   4   4  12        3.40        2.58      6.76 o 
   5   4  12       44.87       32.96     10.42 o 
   6   4  12        0.31        5.93      8.93 o 
  -8   5  12       30.26       18.06      8.04 o 
  -7   5  12      231.82      238.48     13.95 o 
  -6   5  12       15.67       25.77      7.59 o 
  -5   5  12       99.41      104.08      9.52 o 
  -4   5  12       62.79       73.61      8.34 o 
  -3   5  12     1426.92     1381.12     30.21 o 
  -2   5  12      269.58      266.40     11.69 o 
  -1   5  12     1033.43      960.04     22.80 o 
   0   5  12      219.79      256.49      7.91 o 
   1   5  12       31.29       32.75      4.57 o 
   2   5  12       22.53       21.38      5.82 o 
   3   5  12       19.08        8.88      5.48 o 
   4   5  12       22.99       28.08     10.24 o 
   5   5  12        1.28        6.46      6.67 o 
   6   5  12       43.84       62.32     13.85 o 
  -8   6  12        3.25       14.91      8.15 o 
  -7   6  12       15.21       18.58      7.67 o 
  -6   6  12      126.28      119.70     15.65 o 
  -5   6  12       94.83       94.56     22.80 o 
  -4   6  12        1.06        0.74      6.59 o 
  -3   6  12      271.81      246.80     12.46 o 
  -2   6  12       10.64        9.48      5.40 o 
  -1   6  12       12.69       14.74      5.41 o 
   0   6  12      390.23      386.55     13.74 o 
   1   6  12      131.44      126.17      9.46 o 
   2   6  12        0.02       -5.00      6.32 o 
   3   6  12       68.56       92.01     13.99 o 
   4   6  12       19.16       22.55     10.84 o 
   5   6  12        5.64       12.04     10.74 o 
  -8   7  12       20.09       17.37      8.79 o 
  -7   7  12       19.20        9.22      7.64 o 
  -6   7  12        4.96        8.59      6.95 o 
  -5   7  12       92.06       88.69      9.44 o 
  -4   7  12        8.46       13.29      6.39 o 
  -3   7  12       82.17      112.98     17.62 o 
  -2   7  12      202.35      182.43     22.58 o 
  -1   7  12      550.82      532.68     16.93 o 
   0   7  12       48.95       45.40      6.85 o 
   1   7  12      133.50      140.88     10.27 o 
   2   7  12      121.62      113.33     15.83 o 
   3   7  12       17.14       26.42     11.38 o 
   4   7  12        4.86       18.39     11.65 o 
  -7   8  12        0.34       -3.30      7.02 o 
  -6   8  12       15.61       22.65      7.82 o 
  -5   8  12        0.07       -1.06      7.64 o 
  -4   8  12       98.22       94.18      9.49 o 
  -3   8  12       15.44       24.44      6.84 o 
  -2   8  12      194.59      202.20     11.37 o 
  -1   8  12      643.94      580.13     21.74 o 
   0   8  12      108.36       98.89      7.45 o 
   1   8  12       39.79       46.59     12.78 o 
   2   8  12       48.74       40.18     12.46 o 
   3   8  12        0.02       10.48     10.72 o 
   4   8  12       83.27      107.25     17.60 o 
  -7   9  12        0.25      -10.53      7.02 o 
  -6   9  12       81.92       71.61     10.11 o 
  -5   9  12       31.86       38.26     13.39 o 
  -4   9  12        0.56       10.40      6.87 o 
  -3   9  12        6.17        3.60      6.10 o 
  -2   9  12       68.30       89.60      9.01 o 
  -1   9  12       43.76       40.90      6.32 o 
   0   9  12        7.08       -2.34      6.17 o 
   1   9  12        4.37        2.22     10.33 o 
   2   9  12        0.13        1.67     10.68 o 
   3   9  12        0.01        9.14     11.80 o 
  -6  10  12       87.58       81.94     11.29 o 
  -5  10  12        6.35       11.16      7.86 o 
  -4  10  12       17.04       28.39      7.91 o 
  -3  10  12       12.46       -0.82      6.74 o 
  -2  10  12        0.58        0.35      5.22 o 
  -1  10  12        9.18        8.39      5.44 o 
   0  10  12        8.69        2.59     10.89 o 
   1  10  12       71.33      102.54     17.49 o 
   2  10  12       54.40       68.42     16.37 o 
  -5  11  12        4.52       -6.63      7.15 o 
  -4  11  12       53.12       32.36      8.73 o 
  -3  11  12        4.32       -7.99      5.33 o 
  -2  11  12      119.68      144.76     11.25 o 
  -1  11  12        0.03      -10.67     10.67 o 
   0  11  12        0.00       -0.23     11.41 o 
  -3  12  12       15.55        9.40      6.87 o 
   2 -12  13       68.81      109.29     17.22 o 
   3 -12  13        0.22       -6.55     10.08 o 
   4 -12  13       92.78       91.13     16.24 o 
  -1 -11  13       15.10       21.32     13.82 o 
   0 -11  13        4.84       -1.32     10.05 o 
   1 -11  13       18.00       10.13     11.75 o 
   2 -11  13      118.78      134.57     17.09 o 
   3 -11  13        1.50        6.92      9.47 o 
   4 -11  13        8.92        9.13     10.27 o 
   5 -11  13       34.54       35.54     12.80 o 
   6 -11  13        2.60        3.69     11.41 o 
  -2 -10  13       37.57       45.27      9.94 o 
  -1 -10  13       89.34      112.42     11.56 o 
   0 -10  13        0.31        0.39      9.67 o 
   1 -10  13       37.98       29.56     11.92 o 
   2 -10  13       33.27       41.22     12.02 o 
   3 -10  13        4.54       11.18      9.63 o 
   4 -10  13        4.86      -10.39      8.26 o 
   5 -10  13       11.25       -2.42      9.69 o 
   6 -10  13        0.23       -2.74      6.44 o 
  -3  -9  13        9.98        6.86     10.42 o 
  -2  -9  13        6.68       -2.88      6.91 o 
  -1  -9  13       52.51       51.35      8.64 o 
   0  -9  13      113.93      107.87     10.05 o 
   1  -9  13        8.39       -3.12      8.85 o 
   2  -9  13        1.24        1.99      8.84 o 
   3  -9  13      237.39      237.66     19.17 o 
   4  -9  13      442.72      384.06     23.74 o 
   5  -9  13       79.55       86.32      9.59 o 
   6  -9  13        2.00        5.74     11.03 o 
   7  -9  13       18.54       28.52      8.36 o 
  -4  -8  13       16.56       22.21     12.92 o 
  -3  -8  13       24.63       59.22     13.61 o 
  -2  -8  13       38.91       42.92      8.51 o 
  -1  -8  13       21.93       13.46      7.08 o 
   0  -8  13       17.48        8.58      5.63 o 
   1  -8  13       22.85       30.31      9.95 o 
   2  -8  13        8.18       -4.06      8.29 o 
   3  -8  13      159.71      146.19     14.94 o 
   4  -8  13      740.05      707.97     20.87 o 
   5  -8  13       14.60       23.71      6.80 o 
   6  -8  13      201.25      188.37     12.59 o 
   7  -8  13        5.63       -2.35      7.46 o 
  -4  -7  13        0.41       -1.62      9.12 o 
  -3  -7  13       61.64       69.26     13.41 o 
  -2  -7  13       20.41       12.15     10.55 o 
  -1  -7  13       49.17       37.62     13.12 o 
   0  -7  13      207.86      204.97     11.00 o 
   1  -7  13      703.88      654.57     27.82 o 
   2  -7  13      288.74      293.28     19.20 o 
   3  -7  13       20.17       20.47      9.46 o 
   4  -7  13      647.71      616.60     18.99 o 
   5  -7  13        0.62        2.29      6.64 o 
   6  -7  13      165.65      155.08     11.53 o 
   7  -7  13        0.04       -0.91      6.30 o 
   8  -7  13      196.04      217.65     25.03 o 
  -5  -6  13       36.86       28.63     12.50 o 
  -4  -6  13        8.82       11.20      9.69 o 
  -3  -6  13       98.30       89.40     13.66 o 
  -2  -6  13      930.29      909.06     24.54 o 
  -1  -6  13       65.54       64.06      5.52 o 
   0  -6  13       55.42       55.36      6.71 o 
   1  -6  13      153.59      145.75      8.93 o 
   2  -6  13      288.77      291.39     18.64 o 
   3  -6  13       80.32       63.39      7.20 o 
   4  -6  13      216.11      228.29     11.41 o 
   5  -6  13       30.23       33.56      6.98 o 
   6  -6  13       80.06       66.21      8.64 o 
   7  -6  13       45.00       49.19      8.64 o 
   8  -6  13       42.44       41.92      9.42 o 
  -6  -5  13        4.17       -9.10      9.74 o 
  -5  -5  13       45.04       51.70     13.86 o 
  -4  -5  13       18.15       23.58     10.78 o 
  -3  -5  13       56.47       51.48     11.31 o 
  -2  -5  13      114.36      124.66      9.66 o 
  -1  -5  13      114.94      106.82      6.41 o 
   0  -5  13      841.23      853.93     20.71 o 
   1  -5  13       13.33        8.98      3.99 o 
   2  -5  13      106.73      107.05      7.89 o 
   3  -5  13       88.61       70.39     18.43 o 
   4  -5  13      204.42      192.89     15.40 o 
   5  -5  13       44.36       46.11      7.18 o 
   6  -5  13        0.58       -2.75      5.76 o 
   7  -5  13        0.09        0.43      6.34 o 
   8  -5  13       55.40       57.39      9.79 o 
  -6  -4  13       17.47        2.69     10.73 o 
  -5  -4  13       30.73       36.92     12.37 o 
  -4  -4  13      557.07      570.16     28.81 o 
  -3  -4  13      550.66      543.34     26.39 o 
  -2  -4  13      118.92      130.21      6.87 o 
  -1  -4  13     4428.54     4216.26     69.88 o 
   0  -4  13     1975.33     1853.64     34.61 o 
   1  -4  13       56.56       52.58      9.21 o 
   2  -4  13      298.52      277.26     16.35 o 
   3  -4  13      448.11      436.07     14.36 o 
   4  -4  13        9.32        7.16      4.98 o 
   5  -4  13       13.62       19.80      6.38 o 
   6  -4  13       23.50       14.44      6.66 o 
   7  -4  13      139.18      142.94     17.52 o 
   8  -4  13       11.26       11.58      7.92 o 
  -6  -3  13       40.11       58.86     14.04 o 
  -5  -3  13       50.90       42.45     11.95 o 
  -4  -3  13      129.34      136.24     15.53 o 
  -3  -3  13      274.05      259.73     11.05 o 
  -2  -3  13      697.60      654.70     28.55 o 
  -1  -3  13      221.02      213.84      7.88 o 
   0  -3  13        0.17        2.42      3.63 o 
   1  -3  13      275.84      248.72      9.69 o 
   2  -3  13       54.46       47.88      5.72 o 
   3  -3  13       29.00       27.21      5.58 o 
   4  -3  13        1.09       -3.98      4.54 o 
   5  -3  13      211.97      216.50     13.67 o 
   6  -3  13       14.23       19.22      6.89 o 
   7  -3  13       24.39       24.95      7.83 o 
   8  -3  13      124.49      108.75     17.49 o 
  -7  -2  13       11.11       -6.70      9.54 o 
  -6  -2  13        2.44        9.96      9.66 o 
  -5  -2  13        1.95       -3.59      7.78 o 
  -4  -2  13       31.61       33.24      5.79 o 
  -3  -2  13       26.30       33.91      7.57 o 
  -2  -2  13      114.72      107.79      5.96 o 
  -1  -2  13       76.30       83.94      6.28 o 
   0  -2  13      383.81      391.65     12.69 o 
   1  -2  13      220.23      221.05     15.56 o 
   2  -2  13       16.29       16.28      8.32 o 
   3  -2  13      128.20      148.40      8.65 o 
   4  -2  13       46.37       46.88      6.86 o 
   5  -2  13      285.03      277.72     13.08 o 
   6  -2  13       33.20       35.35      7.65 o 
   7  -2  13       34.44       39.63      8.54 o 
   8  -2  13       57.85       59.72     15.25 o 
  -6  -1  13        3.74        5.25      9.83 o 
  -5  -1  13       26.04       23.84      9.71 o 
  -4  -1  13      280.09      241.61     29.34 o 
  -3  -1  13      172.72      158.85     11.68 o 
  -2  -1  13       12.92       10.13      3.98 o 
  -1  -1  13       53.89       55.19      6.64 o 
   0  -1  13      507.15      483.19     10.19 o 
   1  -1  13       66.69       77.70      5.74 o 
   2  -1  13        6.16        3.64      3.96 o 
   3  -1  13       40.83       38.03      7.55 o 
   4  -1  13      187.93      179.75     10.28 o 
   5  -1  13      154.01      182.40     11.35 o 
   6  -1  13      129.63      133.95     19.49 o 
   7  -1  13       44.75       49.71      9.28 o 
  -5   0  13       26.10       10.76      9.40 o 
  -4   0  13       22.18       20.28      5.12 o 
  -3   0  13       53.32       42.66      6.75 o 
  -2   0  13       81.57       79.52      9.99 o 
  -1   0  13       21.63       21.24      4.15 o 
   0   0  13      617.69      661.24     12.19 o 
   1   0  13      233.44      282.87     10.18 o 
   2   0  13        8.93       10.69      4.34 o 
   3   0  13      854.91      847.47     15.93 o 
   4   0  13     2215.62     2168.95     40.65 o 
   5   0  13      318.88      342.22     33.26 o 
   6   0  13       32.29       19.01     12.51 o 
   7   0  13       10.28       -1.78     16.44 o 
  -6   1  13        8.95        6.08      5.77 o 
  -5   1  13       40.61       46.02      6.72 o 
  -4   1  13       60.91       61.93      6.64 o 
  -3   1  13      582.64      574.41     11.94 o 
  -2   1  13       37.77       34.89      3.66 o 
  -1   1  13       12.17        7.41      3.47 o 
   0   1  13      369.94      358.89      8.20 o 
   1   1  13       53.33       57.71      5.62 o 
   2   1  13        0.81        0.32      4.26 o 
   3   1  13      868.67      849.16     17.45 o 
   4   1  13      125.58      127.57     11.45 o 
   5   1  13        0.02       -2.75      5.58 o 
   6   1  13        5.65        0.11      6.25 o 
   7   1  13       22.53       36.92     11.83 o 
  -7   2  13      101.49      114.02      9.99 o 
  -6   2  13        4.60        1.96      6.22 o 
  -5   2  13      150.68      142.49      9.61 o 
  -4   2  13      209.62      215.56     10.60 o 
  -3   2  13       75.53       69.15      9.71 o 
  -2   2  13        8.70        4.04      4.23 o 
  -1   2  13      721.11      700.53     13.08 o 
   0   2  13      271.51      282.94     12.82 o 
   1   2  13        1.67        7.45      3.01 o 
   2   2  13      178.39      171.80      8.22 o 
   3   2  13      137.76      151.22      6.47 o 
   4   2  13      269.22      282.08      8.84 o 
   5   2  13        4.77        1.75      4.67 o 
   6   2  13       34.46       27.45     10.07 o 
   7   2  13       20.18       11.11     10.22 o 
  -7   3  13       72.99       60.81     11.02 o 
  -6   3  13       40.57       42.08      7.50 o 
  -5   3  13       34.93       30.32      6.47 o 
  -4   3  13      200.05      213.45     11.26 o 
  -3   3  13      223.37      208.53     10.44 o 
  -2   3  13      230.85      248.09     10.84 o 
  -1   3  13      179.86      175.62      5.41 o 
   0   3  13      144.96      133.19      5.27 o 
   1   3  13     1205.22     1205.65     26.27 o 
   2   3  13       14.45        7.09      3.44 o 
   3   3  13      113.98      116.81      6.66 o 
   4   3  13       78.39       82.12      9.83 o 
   5   3  13       76.48       71.91     11.79 o 
   6   3  13        0.67       -6.82      7.91 o 
  -8   4  13        0.22       -2.96      7.00 o 
  -7   4  13       27.49       20.73      7.56 o 
  -6   4  13       73.90       76.43      9.20 o 
  -5   4  13        1.36        2.90      5.43 o 
  -4   4  13      626.02      537.15     17.42 o 
  -3   4  13       64.25       49.72      8.52 o 
  -2   4  13      641.73      629.59     17.99 o 
  -1   4  13       54.85       66.14      7.00 o 
   0   4  13     1389.28     1343.09     24.82 o 
   1   4  13       78.90       74.44      6.20 o 
   2   4  13      120.74      115.53     12.40 o 
   3   4  13      121.95      122.07      7.82 o 
   4   4  13        1.46        0.37      5.20 o 
   5   4  13       53.02       82.19     12.67 o 
   6   4  13        0.83        9.78      9.84 o 
  -8   5  13        3.24       -4.43      7.13 o 
  -7   5  13        7.13        8.06      6.97 o 
  -6   5  13       23.70       19.45      7.20 o 
  -5   5  13      260.09      264.89     13.30 o 
  -4   5  13      169.06      183.04     11.34 o 
  -3   5  13       22.33       21.15      8.06 o 
  -2   5  13      649.68      659.42     18.78 o 
  -1   5  13     1361.48     1296.27     28.25 o 
   0   5  13        5.32        0.22      6.57 o 
   1   5  13      468.62      477.13     12.06 o 
   2   5  13        0.03       -5.28      3.52 o 
   3   5  13       24.94       19.75      6.30 o 
   4   5  13        9.85       11.34      8.96 o 
   5   5  13        3.09        8.47      6.54 o 
  -8   6  13       41.99       41.85     11.05 o 
  -7   6  13        1.28        2.78      7.05 o 
  -6   6  13       10.31       16.15      8.11 o 
  -5   6  13       65.89       61.24      8.79 o 
  -4   6  13       60.92       52.36      9.31 o 
  -3   6  13      181.08      178.70     11.17 o 
  -2   6  13       31.22       19.40      8.08 o 
  -1   6  13      304.10      292.81     12.86 o 
   0   6  13      664.51      600.79     25.48 o 
   1   6  13      463.32      460.41     12.96 o 
   2   6  13       40.64       39.81      6.94 o 
   3   6  13       15.02       -5.77      8.71 o 
   4   6  13        0.09        4.99      6.08 o 
   5   6  13       30.72       36.31      8.70 o 
  -7   7  13        0.73       -5.27      8.04 o 
  -6   7  13        0.03       -2.05      6.58 o 
  -5   7  13       14.15       15.24      7.07 o 
  -4   7  13        0.66       -4.74      5.26 o 
  -3   7  13      214.56      213.22     12.00 o 
  -2   7  13       43.29       55.12     12.05 o 
  -1   7  13       18.21       16.97      8.50 o 
   0   7  13       48.21       29.02      9.68 o 
   1   7  13       25.41       21.03      8.28 o 
   2   7  13       56.70       52.77     13.20 o 
   3   7  13       84.42       92.41     15.50 o 
   4   7  13      169.61      251.84     22.95 o 
  -7   8  13        1.73        7.68      8.03 o 
  -6   8  13        1.75        0.98      9.22 o 
  -5   8  13        0.15       -4.09      6.38 o 
  -4   8  13        0.17       -4.78      6.04 o 
  -3   8  13       32.95       35.18      7.58 o 
  -2   8  13       61.56       64.55      8.99 o 
  -1   8  13       67.10       73.83      8.28 o 
   0   8  13        1.89       -0.62      6.22 o 
   1   8  13       73.42       73.35     14.18 o 
   2   8  13       31.18       34.16     12.38 o 
   3   8  13       64.08       59.99     14.90 o 
  -7   9  13      126.58      118.11     12.64 o 
  -6   9  13        0.59        1.49     14.51 o 
  -5   9  13        0.49       -0.05      6.93 o 
  -4   9  13       48.43       43.64      8.62 o 
  -3   9  13       51.78       46.22      8.73 o 
  -2   9  13        8.36       18.91      6.71 o 
  -1   9  13        0.38       -3.03      4.82 o 
   0   9  13      230.59      214.92     13.57 o 
   1   9  13       13.88       32.24     13.05 o 
   2   9  13        1.15        6.37     11.63 o 
  -6  10  13        0.41        5.20      8.22 o 
  -5  10  13        3.16        6.63     12.46 o 
  -4  10  13       36.43       46.58      9.03 o 
  -3  10  13      140.86      149.33     12.17 o 
  -2  10  13       34.06       25.05      6.41 o 
  -1  10  13        8.82       13.77      5.74 o 
   0  10  13        0.51       -4.13     10.49 o 
   1  10  13       14.93        9.73     12.07 o 
  -5  11  13        0.70        3.74      7.94 o 
  -4  11  13       27.65       33.99      8.98 o 
  -3  11  13       74.58       62.47      8.51 o 
  -2  11  13       20.69       13.08      6.62 o 
  -1  11  13       23.77        7.02     13.09 o 
   0  11  13       42.58       50.42     16.11 o 
   0 -11  14       14.50       12.07     11.99 o 
   1 -11  14       23.16       55.47     14.43 o 
   2 -11  14       94.17      100.27     16.28 o 
   3 -11  14        0.01        1.36      9.99 o 
   4 -11  14       47.51       65.67     13.82 o 
   5 -11  14        1.35       11.68     11.57 o 
  -1 -10  14        2.15        5.85     11.67 o 
   0 -10  14       17.93       29.94     12.02 o 
   1 -10  14        2.96       28.94     11.69 o 
   2 -10  14        2.32      -11.33      7.55 o 
   3 -10  14        8.78       17.26     10.12 o 
   4 -10  14       37.44       18.90      9.99 o 
   5 -10  14        2.90      -14.25      9.50 o 
   6 -10  14        9.38        5.03      6.87 o 
  -3  -9  14        1.15        8.07      8.23 o 
  -2  -9  14       10.89        5.06     10.00 o 
  -1  -9  14        0.07        7.03      6.65 o 
   0  -9  14        3.46        8.27     10.72 o 
   1  -9  14       32.35        5.78      9.22 o 
   2  -9  14        0.08       -0.27      8.68 o 
   3  -9  14       14.73        0.30      8.19 o 
   4  -9  14       51.69       44.01     12.80 o 
   5  -9  14       83.05       89.49      9.64 o 
   6  -9  14       72.53       74.65      9.87 o 
   7  -9  14       68.39       55.99      9.85 o 
  -3  -8  14       32.40       53.29     13.34 o 
  -2  -8  14      116.28      131.39     15.84 o 
  -1  -8  14        4.44       -5.86      5.52 o 
   0  -8  14       20.67       27.88      6.78 o 
   1  -8  14       26.99       25.01     10.68 o 
   2  -8  14      106.63      107.40     13.97 o 
   3  -8  14       17.34       27.10     10.41 o 
   4  -8  14      187.34      180.50     11.62 o 
   5  -8  14       74.23       68.89     14.65 o 
   6  -8  14      127.71      126.57     11.18 o 
   7  -8  14       13.00       15.86      7.81 o 
  -4  -7  14        0.25       10.20     10.25 o 
  -3  -7  14       26.44       38.08     11.71 o 
  -2  -7  14        1.03       -7.88      5.48 o 
  -1  -7  14       12.28       18.29      6.43 o 
   0  -7  14       73.83       74.14      7.88 o 
   1  -7  14       50.64       32.96     10.77 o 
   2  -7  14      606.73      588.60     27.16 o 
   3  -7  14      290.00      275.36     19.53 o 
   4  -7  14        6.62       17.81      6.10 o 
   5  -7  14       87.71       99.95      9.36 o 
   6  -7  14      341.49      342.50     15.80 o 
   7  -7  14       90.37       86.92     14.21 o 
  -5  -6  14       20.70       21.61     12.92 o 
  -4  -6  14       99.18      109.98     16.51 o 
  -3  -6  14       86.10       87.74     13.85 o 
  -2  -6  14        8.49       14.48      6.36 o 
  -1  -6  14      102.30      109.76     14.21 o 
   0  -6  14      313.53      289.30     12.29 o 
   1  -6  14      227.05      236.23     17.19 o 
   2  -6  14      790.14      786.97     30.81 o 
   3  -6  14      546.55      538.11     16.89 o 
   4  -6  14      964.69      927.73     23.69 o 
   5  -6  14      343.23      363.26     15.94 o 
   6  -6  14      364.33      361.43     15.76 o 
   7  -6  14       63.00       69.84      9.57 o 
  -5  -5  14       42.44       21.47     11.34 o 
  -4  -5  14       50.35       54.62     12.39 o 
  -3  -5  14       13.95       -1.74      8.16 o 
  -2  -5  14      269.35      277.53     13.20 o 
  -1  -5  14     1520.37     1463.51     28.13 o 
   0  -5  14      168.87      180.67      9.59 o 
   1  -5  14       13.36        5.29      8.17 o 
   2  -5  14        4.21       -4.37      4.47 o 
   3  -5  14       24.74       23.20      5.99 o 
   4  -5  14       12.82       14.72      5.63 o 
   5  -5  14      154.48      143.03     10.84 o 
   6  -5  14      154.32      167.86     11.94 o 
   7  -5  14        2.62        0.73      5.85 o 
   8  -5  14       60.93       60.16     10.27 o 
  -6  -4  14        3.10       -4.97      9.62 o 
  -5  -4  14       92.24       93.75     15.81 o 
  -4  -4  14        0.93       10.98      8.58 o 
  -3  -4  14       24.12       26.43      9.27 o 
  -2  -4  14       59.34       50.69      5.29 o 
  -1  -4  14       63.74       69.89      5.62 o 
   0  -4  14        9.73        8.70      4.77 o 
   1  -4  14      161.19      116.93     12.22 o 
   2  -4  14      629.83      617.47     33.74 o 
   3  -4  14       28.41       27.25      8.11 o 
   4  -4  14        1.84       -0.19      4.61 o 
   5  -4  14       83.45       73.69      8.39 o 
   6  -4  14       16.49       11.42      6.56 o 
   7  -4  14       26.49       18.21      7.30 o 
   8  -4  14       11.22       -0.77      7.70 o 
  -6  -3  14       87.81      119.03     17.65 o 
  -5  -3  14        1.66       -6.30      8.30 o 
  -4  -3  14        1.36        0.10      7.63 o 
  -3  -3  14       72.71       79.37      7.27 o 
  -2  -3  14      976.91      923.09     22.23 o 
  -1  -3  14      330.90      290.44     31.69 o 
   0  -3  14      989.64      966.34     21.70 o 
   1  -3  14      271.38      242.47      9.87 o 
   2  -3  14      304.63      276.10     10.96 o 
   3  -3  14       32.86       32.03      8.97 o 
   4  -3  14       28.00       34.22      6.51 o 
   5  -3  14        3.79       -0.76      5.43 o 
   6  -3  14      120.50      121.09     10.45 o 
   7  -3  14       19.57       23.96      7.79 o 
   8  -3  14       10.73        3.89      7.52 o 
  -7  -2  14       80.88      105.89     18.10 o 
  -6  -2  14       45.50       55.57     14.11 o 
  -5  -2  14       55.40       57.87     12.68 o 
  -4  -2  14      211.32      200.08     11.09 o 
  -2  -2  14       25.08       30.40      7.37 o 
  -1  -2  14        3.76        0.16      3.89 o 
   0  -2  14       55.97       46.71      5.50 o 
   1  -2  14      233.07      209.96     12.33 o 
   2  -2  14       65.22       73.78      6.41 o 
   3  -2  14      457.48      452.71     19.61 o 
   4  -2  14       26.68       31.19      9.19 o 
   5  -2  14      184.92      163.67     10.85 o 
   6  -2  14      213.49      211.23     16.68 o 
   7  -2  14        2.44        3.29      6.95 o 
  -4  -1  14       10.88        1.68      3.80 o 
  -3  -1  14      107.27      110.92      7.50 o 
  -2  -1  14      157.25      169.69      8.41 o 
  -1  -1  14        1.05        3.56      3.62 o 
   0  -1  14       33.73       28.63      3.61 o 
   1  -1  14       46.30       62.32      4.65 o 
   2  -1  14      315.74      298.81     10.80 o 
   3  -1  14       61.91       52.50      6.65 o 
   4  -1  14        8.71       -2.20      5.11 o 
   5  -1  14        0.55        4.10      6.35 o 
   6  -1  14       20.96       34.84      7.81 o 
   7  -1  14       40.45       41.18      8.83 o 
  -5   0  14       22.91       13.57      5.53 o 
  -4   0  14       13.44       12.60      5.10 o 
  -3   0  14       37.18       41.64      4.56 o 
  -2   0  14       35.62       39.46      4.93 o 
  -1   0  14       16.54       10.48      3.99 o 
   0   0  14        1.32        2.41      2.54 o 
   1   0  14        8.21        7.02      3.02 o 
   2   0  14       20.86       20.29      4.16 o 
   3   0  14      142.35      121.52      6.57 o 
   4   0  14      142.67      157.30     10.13 o 
   5   0  14       50.23       50.04      7.52 o 
   6   0  14      293.49      280.99     14.40 o 
   7   0  14        0.62       -4.33     16.59 o 
  -6   1  14      152.72      152.98     10.58 o 
  -5   1  14      386.39      409.13     14.82 o 
  -4   1  14      187.59      188.18     10.23 o 
  -3   1  14       72.05       68.10      7.78 o 
  -2   1  14       31.54       30.64      3.86 o 
  -1   1  14      144.93      137.58      7.16 o 
   0   1  14      131.35      125.86      6.38 o 
   1   1  14       32.43       42.83      6.59 o 
   2   1  14       45.98       42.43      4.82 o 
   3   1  14       16.84       19.40      3.74 o 
   4   1  14       14.39       16.97      6.10 o 
   5   1  14        0.07       -5.06      8.90 o 
   6   1  14        7.97       13.19      7.58 o 
   7   1  14       24.73       50.55     12.57 o 
  -7   2  14      177.75      187.04     18.01 o 
  -6   2  14       73.06       79.26      8.81 o 
  -5   2  14      315.07      310.44     13.39 o 
  -4   2  14       15.81       14.50      5.59 o 
  -3   2  14       98.10       86.40      7.80 o 
  -2   2  14      445.51      423.64     22.36 o 
  -1   2  14        7.17       12.51      3.78 o 
   0   2  14        3.78        2.75      2.47 o 
   1   2  14      796.32      812.36     15.71 o 
   2   2  14     1871.73     1816.02     27.73 o 
   3   2  14        7.94        7.80      4.30 o 
   4   2  14        0.21       -0.32      4.32 o 
   5   2  14        2.63        5.22      4.79 o 
   6   2  14       46.28       28.53     10.40 o 
  -7   3  14       36.04       33.47     10.14 o 
  -6   3  14        3.04       -0.81      5.84 o 
  -5   3  14        6.98        1.25      6.59 o 
  -4   3  14      467.94      446.81     15.92 o 
  -3   3  14       14.18       10.18      5.29 o 
  -2   3  14      124.86      134.23      9.01 o 
  -1   3  14      165.84      165.56      9.66 o 
   0   3  14      349.70      352.50      8.46 o 
   1   3  14      213.48      180.68      7.18 o 
   2   3  14      575.69      575.25     11.73 o 
   3   3  14      459.57      429.36     10.95 o 
   4   3  14      111.19      130.55     12.33 o 
   5   3  14       25.46       18.44      9.21 o 
   6   3  14       82.62       86.76     14.04 o 
  -8   4  14       47.01       48.03     10.37 o 
  -7   4  14        3.59        4.48      6.98 o 
  -6   4  14       24.48       31.97      7.56 o 
  -5   4  14      200.21      205.29     28.55 o 
  -4   4  14       85.84       80.89      8.47 o 
  -3   4  14      678.13      685.42     21.74 o 
  -2   4  14        1.90        3.31      5.13 o 
  -1   4  14       81.14       84.09      7.90 o 
   0   4  14      713.52      730.57     28.21 o 
   1   4  14      201.44      200.51     16.13 o 
   2   4  14       98.86      106.13      6.69 o 
   3   4  14       12.56       16.95      4.52 o 
   4   4  14        5.44        1.60      4.06 o 
   5   4  14        8.09        0.88      7.68 o 
   6   4  14        4.53        2.95      9.36 o 
  -7   5  14        9.66        3.87     12.45 o 
  -6   5  14       86.28       78.04     13.77 o 
  -5   5  14      310.80      309.20     25.31 o 
  -4   5  14      130.01      129.48     13.05 o 
  -3   5  14       60.82       56.07      7.57 o 
  -2   5  14      489.20      528.03     17.40 o 
  -1   5  14      763.44      762.07     21.73 o 
   0   5  14      365.22      359.05     19.17 o 
   1   5  14        4.85       10.84      4.59 o 
   2   5  14       68.36       74.04      6.22 o 
   3   5  14       56.65       60.38      6.20 o 
   4   5  14        3.16        6.54      5.79 o 
   5   5  14       25.95       33.23     11.52 o 
  -7   6  14       20.59        7.94      7.69 o 
  -6   6  14       71.72       76.90      9.72 o 
  -5   6  14        0.21        0.73     13.27 o 
  -4   6  14      126.22      134.07     16.44 o 
  -3   6  14      171.21      153.02     11.99 o 
  -2   6  14      249.86      235.14     16.50 o 
  -1   6  14      546.42      510.85     17.10 o 
   0   6  14      279.49      285.32     18.23 o 
   1   6  14      300.68      267.35     13.42 o 
   2   6  14        0.21       -1.53      3.84 o 
   3   6  14       25.25       30.40      7.19 o 
   4   6  14       42.15       51.81     14.64 o 
  -7   7  14        8.18        2.78      7.63 o 
  -6   7  14      151.32      135.33     19.40 o 
  -5   7  14      152.56      149.60     11.87 o 
  -4   7  14        9.57        7.40      6.52 o 
  -3   7  14       60.88       38.04      9.76 o 
  -2   7  14        0.23       -3.67      5.33 o 
  -1   7  14       77.36       64.26      9.04 o 
   0   7  14      131.90      118.04     10.28 o 
   1   7  14       87.32       92.63      9.30 o 
   2   7  14       96.37       95.96     15.69 o 
   3   7  14       47.22       64.44     14.16 o 
   4   7  14        3.60       17.28      7.43 o 
  -7   8  14        0.00        7.54      8.33 o 
  -6   8  14        4.45       -2.42      7.08 o 
  -5   8  14        3.27       12.83      7.61 o 
  -4   8  14        0.92       -1.67      6.38 o 
  -3   8  14       41.73       33.61      7.50 o 
  -2   8  14      503.70      452.83     17.05 o 
  -1   8  14      221.84      242.02     12.86 o 
   0   8  14       85.29       88.40      9.73 o 
   1   8  14      223.10      234.67     21.52 o 
   2   8  14        0.01        1.75     10.21 o 
   3   8  14        9.54       -1.68     10.60 o 
  -6   9  14       27.16       29.78      9.06 o 
  -5   9  14       12.12        9.01      7.83 o 
  -4   9  14       73.69       74.25      9.71 o 
  -3   9  14       66.49       72.79      9.37 o 
  -2   9  14       59.94       52.51      8.31 o 
  -1   9  14       12.07       11.39      7.07 o 
   0   9  14        0.05        2.40      6.55 o 
   1   9  14       30.78       16.36     12.65 o 
   2   9  14      180.18      216.19     22.74 o 
  -5  10  14       38.66       40.57      9.76 o 
  -4  10  14       51.59       54.49      9.45 o 
  -3  10  14      177.93      174.32     13.05 o 
  -2  10  14       35.47       47.14      7.50 o 
  -1  10  14        7.38        7.12      6.09 o 
   0  10  14       27.45       26.20     13.72 o 
   1  10  14       20.46       31.76     14.24 o 
  -4  11  14       23.10       15.69      8.39 o 
  -3  11  14        3.71        5.85      7.58 o 
  -2  11  14       81.07       88.79      9.48 o 
  -1  11  14        2.76       -4.43     11.84 o 
   1 -11  15       65.83       81.77     16.34 o 
   2 -11  15       27.20       25.34     12.09 o 
   3 -11  15       35.03       30.46     12.51 o 
   4 -11  15       10.44       11.18     11.65 o 
  -1 -10  15       90.98       90.82     16.40 o 
   0 -10  15        6.52       10.86     10.93 o 
   1 -10  15        3.96       -8.32      9.39 o 
   2 -10  15       39.47       44.95     12.49 o 
   3 -10  15       33.65       21.21     11.45 o 
   4 -10  15        0.63        9.82     10.01 o 
   5 -10  15       10.67        6.24     11.11 o 
   6 -10  15       37.31       29.14     23.94 o 
  -2  -9  15        2.09       -1.87      6.84 o 
  -1  -9  15        8.37        4.81      6.76 o 
   0  -9  15        2.98        5.59      9.84 o 
   1  -9  15        3.54      -10.90      9.20 o 
   2  -9  15       28.15       19.18     10.63 o 
   3  -9  15        0.25        4.42      9.85 o 
   4  -9  15        3.89       12.05     10.39 o 
   5  -9  15       25.87       31.35      7.71 o 
   6  -9  15       88.06       88.35     12.33 o 
  -3  -8  15        1.57       -5.19      7.01 o 
  -2  -8  15        0.02       -1.52      6.34 o 
  -1  -8  15       15.83        8.45      6.28 o 
   0  -8  15       66.31       50.73     12.75 o 
   1  -8  15       10.76        9.86      9.72 o 
   2  -8  15       34.08        9.58      9.74 o 
   3  -8  15       30.01       29.42     10.85 o 
   4  -8  15        0.06       -3.97      4.99 o 
   5  -8  15       36.97       47.49      8.41 o 
   6  -8  15       19.86       23.39      7.52 o 
   7  -8  15       38.09       36.10     10.01 o 
  -4  -7  15        7.62        7.41     10.70 o 
  -3  -7  15        2.38        2.88      6.82 o 
  -2  -7  15       15.85       22.02      7.23 o 
  -1  -7  15       49.31       41.56      7.44 o 
   0  -7  15       11.59        5.44      7.75 o 
   1  -7  15        0.99        7.24      8.08 o 
   2  -7  15        0.73       -2.06      8.33 o 
   3  -7  15      163.80      166.84     15.92 o 
   4  -7  15        2.05        6.64      5.57 o 
   5  -7  15       32.48       30.21      7.20 o 
   6  -7  15       14.10       22.41     11.80 o 
   7  -7  15       23.62       25.94      8.29 o 
  -5  -6  15        1.80       -2.68     10.56 o 
  -4  -6  15        0.28        2.32      9.75 o 
  -3  -6  15        0.02       -4.62      5.96 o 
  -2  -6  15       34.73       35.03      7.53 o 
  -1  -6  15      116.36      117.30      7.06 o 
   0  -6  15      336.56      340.79     14.72 o 
   1  -6  15      230.68      226.71     16.53 o 
   2  -6  15     1293.27     1173.16     39.93 o 
   3  -6  15      225.20      249.68     12.23 o 
   4  -6  15      169.25      171.28     12.07 o 
   5  -6  15        4.31        3.11      6.11 o 
   6  -6  15      104.75      112.72     10.53 o 
   7  -6  15       89.78       72.92     12.64 o 
  -5  -5  15       12.62       14.99     11.21 o 
  -4  -5  15      102.22       97.39     15.23 o 
  -3  -5  15      102.82      116.08     10.38 o 
  -2  -5  15       10.35       -1.16      8.88 o 
  -1  -5  15      253.16      246.20     21.31 o 
   0  -5  15      529.82      494.44     15.63 o 
   1  -5  15      516.11      495.23     23.28 o 
   2  -5  15        2.34        2.13     10.73 o 
   3  -5  15       27.03       18.26      9.05 o 
   4  -5  15        0.00       -2.04      5.15 o 
   5  -5  15       46.90       47.72      7.81 o 
   6  -5  15       42.52       42.85      8.29 o 
   7  -5  15       13.91       13.17      7.20 o 
  -6  -4  15       11.79       15.03     12.11 o 
  -5  -4  15        0.27       -1.50      8.90 o 
  -4  -4  15      190.61      214.22     19.46 o 
  -3  -4  15       82.58       86.95      9.22 o 
  -2  -4  15       89.83       82.22      6.83 o 
  -1  -4  15      390.47      403.85     11.39 o 
   0  -4  15       18.92       21.34      5.82 o 
   1  -4  15     1658.78     1510.67     43.98 o 
   2  -4  15        1.86       -6.35     11.89 o 
   3  -4  15      163.50      171.93     10.20 o 
   4  -4  15      206.48      201.51     11.21 o 
   5  -4  15       83.35       75.23      8.68 o 
   6  -4  15       37.66       41.57     10.86 o 
   7  -4  15        2.83        4.80      7.16 o 
  -6  -3  15        3.54       17.24     11.29 o 
  -5  -3  15       27.19       16.39     10.56 o 
  -4  -3  15        0.00        1.21      7.89 o 
  -3  -3  15     1301.52     1280.90     23.17 o 
  -2  -3  15      257.60      286.01     11.07 o 
  -1  -3  15       32.53       31.72      6.77 o 
   0  -3  15       80.75       70.56      6.76 o 
   1  -3  15       17.10       15.48      4.74 o 
   2  -3  15      181.41      187.25      9.38 o 
   3  -3  15       10.66        6.35      4.92 o 
   4  -3  15      121.79      106.20     25.32 o 
   5  -3  15       24.21       22.14      8.89 o 
   6  -3  15       53.60       49.91      8.66 o 
   7  -3  15       22.94       19.13      7.80 o 
  -6  -2  15       94.88       86.93     16.18 o 
  -5  -2  15       64.33       47.03     12.47 o 
  -4  -2  15       15.47       11.66      6.04 o 
  -3  -2  15      227.02      226.02     10.40 o 
  -2  -2  15      601.37      590.93     16.24 o 
  -1  -2  15        0.22       -0.69      4.15 o 
   0  -2  15        1.37       -0.96      3.95 o 
   1  -2  15      348.53      318.54     11.04 o 
   2  -2  15      206.57      217.54     21.23 o 
   3  -2  15       68.02       64.91      7.15 o 
   4  -2  15        7.11       10.68      5.29 o 
   5  -2  15        6.99        2.88     13.74 o 
   6  -2  15       16.61       22.09      7.72 o 
   7  -2  15       36.45       27.40     10.92 o 
  -4  -1  15        6.10        8.16      6.52 o 
  -3  -1  15        7.36       12.55      4.79 o 
  -2  -1  15       22.27        9.88      8.16 o 
  -1  -1  15      125.59      124.49     12.26 o 
   0  -1  15      253.98      237.72     10.22 o 
   1  -1  15        1.25        1.03      3.16 o 
   2  -1  15       87.88       96.52      7.14 o 
   3  -1  15      126.53      129.38     12.00 o 
   4  -1  15       13.96        3.71      5.39 o 
   5  -1  15      133.77      112.11      9.96 o 
   6  -1  15      159.41      152.61     11.93 o 
   7  -1  15       75.04       72.15     10.60 o 
  -5   0  15      102.37      102.34      8.73 o 
  -4   0  15        1.35        2.67      4.79 o 
  -3   0  15       92.35       91.97     10.54 o 
  -2   0  15        0.65        9.01      5.09 o 
  -1   0  15       44.33       48.56     16.62 o 
   0   0  15       11.33        7.80      2.99 o 
   1   0  15        2.02       -4.28      2.98 o 
   2   0  15      187.71      213.25      7.93 o 
   3   0  15      198.35      198.47     10.16 o 
   4   0  15       91.99       99.88      8.84 o 
   5   0  15      178.36      206.95     12.34 o 
   6   0  15      115.23      121.98     22.10 o 
   7   0  15        0.27        9.87      7.23 o 
  -6   1  15      103.78      107.04      9.51 o 
  -5   1  15       44.95       43.34      8.16 o 
  -4   1  15       65.84       69.33      9.48 o 
  -3   1  15        0.00       -3.46      4.41 o 
  -2   1  15      331.00      335.42     18.17 o 
  -1   1  15      418.65      425.03     21.06 o 
   0   1  15      250.89      259.00      9.79 o 
   1   1  15      170.21      172.76      6.83 o 
   2   1  15      120.42      121.57      6.53 o 
   3   1  15      328.51      338.01      9.10 o 
   4   1  15      152.26      156.64      8.43 o 
   5   1  15       37.23       33.79      7.59 o 
   6   1  15       10.21       -7.19      6.31 o 
   7   1  15      180.91      200.17     14.66 o 
  -6   2  15       80.56       79.94     16.68 o 
  -5   2  15        1.06        4.82      5.67 o 
  -4   2  15       79.30       93.19      8.72 o 
  -3   2  15      701.08      685.08     19.42 o 
  -2   2  15        5.37        0.09      5.19 o 
  -1   2  15      161.23      163.91     12.95 o 
   0   2  15        7.38        7.74      3.32 o 
   1   2  15     1702.37     1632.73     24.92 o 
   2   2  15      108.11      104.98      9.35 o 
   3   2  15      360.58      378.17      9.88 o 
   4   2  15        1.43        6.73      6.32 o 
   5   2  15      169.76      173.89      9.77 o 
   6   2  15       46.01       60.25     12.27 o 
  -7   3  15       90.47       64.65      9.30 o 
  -6   3  15        6.71        9.60      6.41 o 
  -5   3  15      257.54      253.90     21.74 o 
  -4   3  15       64.16       63.32     21.98 o 
  -3   3  15        7.12       16.60      5.91 o 
  -2   3  15      114.15      110.68      9.17 o 
  -1   3  15       25.97       35.75      8.64 o 
   0   3  15      266.04      267.62      9.32 o 
   1   3  15      139.46      152.83      6.81 o 
   2   3  15      154.01      163.52      8.22 o 
   3   3  15       74.84       79.58      7.40 o 
   4   3  15        4.09       -8.08      5.64 o 
   5   3  15       21.39       13.12      8.59 o 
   6   3  15        2.23        1.24      8.95 o 
  -7   4  15       16.78        0.64      7.27 o 
  -6   4  15        0.13       -8.23      5.48 o 
  -5   4  15        0.56       -7.45      4.96 o 
  -4   4  15       79.00       83.79      8.83 o 
  -3   4  15       10.96        8.85      6.21 o 
  -2   4  15      165.13      130.42     15.34 o 
  -1   4  15       57.97       57.56      7.61 o 
   0   4  15       42.98       46.67      9.56 o 
   1   4  15        1.15        4.73      5.89 o 
   2   4  15      115.35      147.00      7.70 o 
   3   4  15        3.12        3.72      4.32 o 
   4   4  15        1.12        1.83      4.21 o 
   5   4  15        0.64       -1.75      8.08 o 
  -7   5  15       41.26       41.27      9.34 o 
  -6   5  15      143.75      140.79     11.83 o 
  -5   5  15        4.63        0.64      6.25 o 
  -4   5  15       46.94       42.82      7.53 o 
  -3   5  15      327.58      329.01     27.51 o 
  -2   5  15      152.69      159.62     10.57 o 
  -1   5  15       90.59       95.79      8.86 o 
   0   5  15      429.99      443.67     22.36 o 
   1   5  15     1984.66     2061.93     42.21 o 
   2   5  15       64.22       61.46      6.00 o 
   3   5  15      157.60      168.34      8.80 o 
   4   5  15       48.37       60.02      8.56 o 
   5   5  15       15.09       27.35     10.25 o 
  -7   6  15       29.46       28.15      9.06 o 
  -6   6  15        0.18       -5.96      6.84 o 
  -5   6  15        8.24       10.14     12.52 o 
  -4   6  15        1.12        0.86      5.81 o 
  -3   6  15      107.12      102.71      9.41 o 
  -2   6  15        7.87        6.44      6.01 o 
  -1   6  15       46.70       32.19      6.97 o 
   0   6  15        9.06        2.92      7.83 o 
   1   6  15       83.20      104.85     17.59 o 
   2   6  15        0.71        3.64     12.48 o 
   3   6  15        0.06        0.64     12.94 o 
   4   6  15        0.03        0.65      7.32 o 
  -7   7  15        1.04       -0.86      7.61 o 
  -6   7  15        4.99       10.41      7.74 o 
  -5   7  15       17.36       12.63     14.53 o 
  -4   7  15       51.04       40.50      8.10 o 
  -3   7  15       36.08       12.69      7.02 o 
  -2   7  15       25.08       36.66      7.42 o 
  -1   7  15      263.32      266.71     13.26 o 
   0   7  15        4.45        3.37      6.15 o 
   1   7  15        9.52       14.37      6.50 o 
   2   7  15       48.13       58.22     13.92 o 
   3   7  15      103.51      128.51     17.63 o 
  -6   8  15        1.34       -5.73      7.21 o 
  -5   8  15        7.21       12.71      7.25 o 
  -4   8  15        2.35        0.04      6.29 o 
  -3   8  15        1.67       -3.95      5.74 o 
  -2   8  15      123.02      107.32     10.26 o 
  -1   8  15      103.03       84.42      9.83 o 
   0   8  15        5.37       -1.65      6.27 o 
   1   8  15       17.02       21.70     12.03 o 
   2   8  15       58.73       77.92     16.48 o 
   3   8  15      135.86      112.73     18.13 o 
  -6   9  15       15.95       21.46      9.24 o 
  -5   9  15      185.92      183.46     14.32 o 
  -4   9  15        5.37        2.60      6.81 o 
  -3   9  15        1.49        0.50      6.56 o 
  -2   9  15        5.33        5.57      6.65 o 
  -1   9  15       12.19        6.89      5.94 o 
   0   9  15       93.06       78.60      9.99 o 
   1   9  15       13.98        5.38     11.34 o 
   2   9  15        0.14       11.72     12.52 o 
  -5  10  15        9.79        8.77     10.56 o 
  -4  10  15      159.14      177.94     14.06 o 
  -3  10  15      142.34      121.82     11.69 o 
  -2  10  15       49.69       51.97      7.83 o 
  -1  10  15       10.98        9.06      6.53 o 
   0  10  15        1.32       14.45     13.05 o 
   1 -11  16       58.08       83.48     16.63 o 
   2 -11  16        3.86       30.11     13.00 o 
   3 -11  16       62.57       66.97     15.17 o 
   4 -11  16       98.90       97.40     16.86 o 
  -1 -10  16        8.01       22.26     12.99 o 
   0 -10  16        0.00      -11.15     10.22 o 
   1 -10  16       97.38      141.10     18.09 o 
   2 -10  16       14.50       35.31     12.67 o 
   3 -10  16        0.09       -6.74      9.91 o 
   4 -10  16        6.31        6.30     10.91 o 
   5 -10  16        0.04        1.28     10.99 o 
  -2  -9  16        0.05        0.59     13.06 o 
  -1  -9  16       10.00       32.24     13.02 o 
   0  -9  16       30.21       16.29     11.86 o 
   1  -9  16       14.88        7.54     10.26 o 
   2  -9  16       13.33        0.39      9.55 o 
   3  -9  16       17.37       11.33     10.98 o 
   4  -9  16        0.03       -2.24      9.61 o 
   5  -9  16        0.01        6.83      6.34 o 
   6  -9  16       34.75       49.70      9.11 o 
  -3  -8  16       72.44      109.11     19.51 o 
  -2  -8  16       17.23       18.58      9.99 o 
  -1  -8  16        9.00       -1.31      6.19 o 
   0  -8  16       31.57       33.79     11.95 o 
   1  -8  16       21.37       18.41     10.29 o 
   2  -8  16       20.06       43.23     11.17 o 
   3  -8  16        3.51       10.48      9.19 o 
   4  -8  16       29.84       17.71     11.14 o 
   5  -8  16        0.37       -2.23      6.10 o 
   6  -8  16        7.27        6.58     11.66 o 
  -4  -7  16        8.01       -7.57      9.06 o 
  -3  -7  16       13.26       15.05      7.96 o 
  -2  -7  16        3.20        4.65      6.60 o 
  -1  -7  16       13.54       24.32      6.63 o 
   0  -7  16        4.08       20.87     10.54 o 
   1  -7  16       87.97       99.55     14.23 o 
   2  -7  16      126.70      103.84     13.68 o 
   3  -7  16       15.33       29.55     10.53 o 
   4  -7  16      153.61      140.65     10.68 o 
   5  -7  16      356.38      347.66     15.79 o 
   6  -7  16      113.53      113.92     11.84 o 
   7  -7  16       79.75       85.70     10.77 o 
  -4  -6  16       44.69       55.99     14.18 o 
  -3  -6  16        6.32       13.68      9.47 o 
  -2  -6  16       51.17       50.42      8.07 o 
  -1  -6  16        2.83        3.69      4.08 o 
   0  -6  16       52.09       51.76      7.10 o 
   1  -6  16      173.00      176.76     16.02 o 
   2  -6  16        1.23       16.06      8.66 o 
   3  -6  16      155.07      135.16      9.95 o 
   4  -6  16       80.97       78.18      8.74 o 
   5  -6  16      173.66      173.81     18.40 o 
   6  -6  16        0.05       -3.10      8.76 o 
   7  -6  16       35.13       37.01      9.07 o 
  -5  -5  16        1.78        0.97      9.83 o 
  -4  -5  16        2.46       -1.67      8.88 o 
  -3  -5  16      142.58      160.43     11.74 o 
  -2  -5  16       11.72        8.24      6.44 o 
  -1  -5  16       34.10       46.78      7.08 o 
   0  -5  16      992.38      982.02     23.96 o 
   1  -5  16      355.07      329.45     19.08 o 
   2  -5  16      552.22      531.30     26.98 o 
   3  -5  16       61.17       70.86      7.74 o 
   4  -5  16      142.48      151.56     10.62 o 
   5  -5  16        0.80        6.03      5.96 o 
   6  -5  16       76.05       74.90      9.48 o 
   7  -5  16        0.00       14.48      9.44 o 
  -5  -4  16        4.38       -5.04      9.18 o 
  -4  -4  16       52.94       62.75     12.90 o 
  -3  -4  16       86.80       97.35     12.03 o 
  -2  -4  16      233.95      217.82      9.03 o 
  -1  -4  16       56.76       42.46      6.65 o 
   0  -4  16      189.77      179.15     10.02 o 
   1  -4  16      270.96      292.86     18.13 o 
   2  -4  16     1701.20     1615.86     32.30 o 
   3  -4  16      143.51      170.00     10.34 o 
   4  -4  16        1.94        0.37      5.01 o 
   5  -4  16       20.27       13.36      6.36 o 
   6  -4  16      106.56      109.92     10.54 o 
   7  -4  16        8.84       11.12      7.35 o 
  -6  -3  16      110.65      135.40     19.08 o 
  -5  -3  16      106.49      125.28     17.12 o 
  -4  -3  16       57.90       43.42     11.85 o 
  -3  -3  16      297.35      299.95     10.42 o 
  -2  -3  16      633.52      634.89     17.84 o 
  -1  -3  16      137.27      135.07      8.77 o 
   0  -3  16      500.89      470.71     14.91 o 
   1  -3  16       55.49       51.65      6.29 o 
   2  -3  16      276.49      271.28     15.76 o 
   3  -3  16       96.47       88.96      8.14 o 
   4  -3  16       36.99       31.26      6.77 o 
   5  -3  16        6.71       -0.95      5.72 o 
   6  -3  16        0.25       -2.11     12.87 o 
   7  -3  16       87.53       83.03     10.74 o 
  -4  -2  16       16.45       17.01      7.40 o 
  -3  -2  16      365.17      366.75     16.25 o 
  -2  -2  16        0.63       -6.40      4.27 o 
  -1  -2  16       53.14       61.76      6.52 o 
   0  -2  16      595.40      593.09     16.78 o 
   1  -2  16      307.73      308.54      9.55 o 
   2  -2  16       35.90       43.37     11.17 o 
   3  -2  16      141.68      137.15      9.24 o 
   4  -2  16        1.54        3.63      6.72 o 
   5  -2  16       83.64       82.50      9.24 o 
   6  -2  16        0.20       -6.84      5.88 o 
   7  -2  16        0.07        1.42      6.76 o 
  -4  -1  16      123.39      115.78     12.27 o 
  -3  -1  16       25.61       26.38      5.81 o 
  -2  -1  16      573.37      589.56     16.08 o 
  -1  -1  16      108.27      123.09      9.25 o 
   0  -1  16        0.03       -3.28      4.01 o 
   1  -1  16        1.74       -1.06      3.33 o 
   2  -1  16        0.46        1.12      4.25 o 
   3  -1  16       37.10       24.00      5.91 o 
   4  -1  16      310.03      297.19     15.15 o 
   5  -1  16       17.97       31.51      7.36 o 
   6  -1  16       15.61       25.33     11.64 o 
   7  -1  16        0.45        0.69      7.24 o 
  -5   0  16      300.73      295.65     15.55 o 
  -4   0  16      109.89      110.40     12.46 o 
  -3   0  16       30.15       14.69      7.67 o 
  -2   0  16       30.28       36.42      8.37 o 
  -1   0  16      110.43      111.35      7.34 o 
   0   0  16       22.11       31.16      7.22 o 
   1   0  16      195.77      186.24      9.85 o 
   2   0  16        3.25        0.27      3.73 o 
   3   0  16      199.84      188.71      8.57 o 
   4   0  16       36.90       45.10      7.46 o 
   5   0  16       37.39       33.88      7.66 o 
   6   0  16      201.00      195.32     13.32 o 
   7   0  16        0.01       -5.61      7.24 o 
  -6   1  16       66.20       74.81      8.77 o 
  -5   1  16      273.22      276.47     17.17 o 
  -4   1  16       82.77       70.29      8.14 o 
  -3   1  16       33.32       33.45      6.48 o 
  -2   1  16       14.06       22.04      7.52 o 
  -1   1  16      231.88      249.12     16.44 o 
   0   1  16      164.73      163.50      6.36 o 
   1   1  16       63.30       53.50      6.00 o 
   2   1  16      131.84      136.23      6.98 o 
   3   1  16      119.08      124.67      7.43 o 
   4   1  16       33.32       35.86      6.30 o 
   5   1  16       15.84       18.80      5.66 o 
   6   1  16       22.06       19.27      6.21 o 
  -6   2  16        9.56        1.81      7.55 o 
  -5   2  16        1.87        1.15      5.57 o 
  -4   2  16       65.52       79.92      8.41 o 
  -3   2  16      521.59      485.70     16.48 o 
  -2   2  16       62.35       56.37      6.89 o 
  -1   2  16      366.63      360.51     19.65 o 
   0   2  16      304.51      321.29      8.52 o 
   1   2  16        1.16       -0.62      3.59 o 
   2   2  16        0.20       -1.69      3.13 o 
   3   2  16        3.36        8.55      3.71 o 
   4   2  16       37.56       32.31      5.70 o 
   5   2  16      134.45      143.93      8.98 o 
   6   2  16       38.20       24.52     10.33 o 
  -7   3  16       65.90       82.48     16.27 o 
  -6   3  16      113.34      105.69     10.43 o 
  -5   3  16       87.23       62.61      8.45 o 
  -4   3  16        0.00        4.48      5.67 o 
  -3   3  16       12.25       -2.72      5.09 o 
  -2   3  16       91.67       85.60      8.32 o 
  -1   3  16      131.41      133.39     13.14 o 
   0   3  16       49.60       46.48      9.82 o 
   1   3  16       55.09       62.27      5.27 o 
   2   3  16      237.51      251.62      8.27 o 
   3   3  16       26.95       18.79      3.97 o 
   4   3  16        2.41        1.55      5.30 o 
   5   3  16       10.51       15.14      9.34 o 
   6   3  16       61.42       63.81     13.52 o 
  -7   4  16        3.52        0.49      7.50 o 
  -6   4  16       36.18       40.18      8.52 o 
  -5   4  16       51.76       68.78      8.74 o 
  -4   4  16       10.29        7.51      8.15 o 
  -3   4  16      371.93      348.46     14.60 o 
  -2   4  16      381.80      370.71     25.22 o 
  -1   4  16     2472.77     2433.35     66.13 o 
   0   4  16      831.07      872.97     32.98 o 
   1   4  16      249.35      250.01     17.86 o 
   2   4  16      783.72      793.24     27.21 o 
   3   4  16      312.60      321.39     11.39 o 
   4   4  16       42.96       44.16      7.20 o 
   5   4  16        1.56        5.46      8.42 o 
  -7   5  16        7.04        3.48      7.99 o 
  -6   5  16       22.35       26.61      8.01 o 
  -5   5  16        0.26       -5.65      6.02 o 
  -4   5  16       11.83       12.36     12.14 o 
  -3   5  16       96.92       78.47      8.67 o 
  -2   5  16        2.50       -0.18      9.38 o 
  -1   5  16        4.38        5.85      7.49 o 
   0   5  16        1.10       -5.55      6.91 o 
   1   5  16       78.56      106.81     16.96 o 
   2   5  16       15.78       15.38      9.66 o 
   3   5  16      196.14      211.79      9.79 o 
   4   5  16        9.50        7.42      8.77 o 
  -7   6  16       13.07       21.18     11.01 o 
  -6   6  16       58.90       44.79      9.34 o 
  -5   6  16       33.75       20.37      7.33 o 
  -4   6  16        2.77        5.98      6.36 o 
  -3   6  16       52.61       53.64      8.29 o 
  -2   6  16        2.97       -0.31      5.67 o 
  -1   6  16       94.85      105.58      9.61 o 
   0   6  16        6.19       -1.80      7.24 o 
   1   6  16      363.04      363.85     18.17 o 
   2   6  16        3.68        0.00      8.87 o 
   3   6  16       25.14       15.45     10.74 o 
   4   6  16        3.30        1.11      6.39 o 
  -6   7  16       16.24       12.48      7.91 o 
  -5   7  16       32.76       29.71      8.12 o 
  -4   7  16        4.29       -2.08     11.86 o 
  -3   7  16       41.17       52.82     15.82 o 
  -2   7  16       22.03       23.22      7.30 o 
  -1   7  16      175.40      203.46     12.40 o 
   0   7  16        0.00       -0.30      6.18 o 
   1   7  16       31.01       28.39      7.70 o 
   2   7  16       15.13       42.05     13.47 o 
   3   7  16        2.41       -7.04      9.63 o 
  -6   8  16       11.14       10.34      8.33 o 
  -5   8  16        0.27       11.45     11.80 o 
  -4   8  16       26.95       24.07      8.30 o 
  -3   8  16        0.27       -1.56      6.44 o 
  -2   8  16       77.19       92.61      9.96 o 
  -1   8  16        3.85       -5.97      5.61 o 
   0   8  16        3.22       -8.96      6.33 o 
   1   8  16        3.60       19.21     12.19 o 
   2   8  16        4.96        4.66     11.80 o 
  -5   9  16        1.64       -0.22      7.89 o 
  -4   9  16        0.00        5.84      7.52 o 
  -3   9  16      247.91      269.71     15.34 o 
  -2   9  16       24.96       24.89      8.30 o 
  -1   9  16        0.18        1.77      6.42 o 
   0   9  16        0.39      -10.38      6.92 o 
   1   9  16       17.62       10.89     12.66 o 
  -4  10  16       57.94       49.65     10.27 o 
  -3  10  16        0.01       -2.07      7.18 o 
  -2  10  16       12.55       14.63      6.83 o 
  -1  10  16       14.86       13.46      6.71 o 
   0 -10  17       46.68       45.85     14.83 o 
   1 -10  17       31.76       34.27     13.33 o 
   2 -10  17       18.44       20.75     12.34 o 
   3 -10  17       47.26       44.67     13.11 o 
   4 -10  17       28.01       35.60     13.40 o 
  -1  -9  17       92.11      107.18     17.44 o 
   0  -9  17       20.55       12.30     11.27 o 
   1  -9  17       22.15       37.12     11.69 o 
   2  -9  17       39.06       52.30     13.52 o 
   3  -9  17        1.92       -4.44      8.85 o 
   4  -9  17        9.18       23.19     11.69 o 
   5  -9  17        1.34       -3.57      9.88 o 
  -2  -8  17       25.83       46.36      9.44 o 
  -1  -8  17       71.95       80.18     14.99 o 
   0  -8  17       12.79       17.50     10.43 o 
   1  -8  17       53.24       47.53     12.28 o 
   2  -8  17        0.09      -11.86      7.91 o 
   3  -8  17        5.65        7.53     10.01 o 
   4  -8  17        5.49       14.39     10.50 o 
   5  -8  17       62.54       81.46     17.74 o 
   6  -8  17       12.46        6.30     10.27 o 
  -3  -7  17       28.69       41.97      9.18 o 
  -2  -7  17        8.47       12.84      7.05 o 
  -1  -7  17        0.13        2.35      6.40 o 
   0  -7  17        7.71       -2.21      9.59 o 
   1  -7  17       57.02       45.72     11.09 o 
   2  -7  17       85.38       93.97     13.50 o 
   3  -7  17       36.23       39.01     11.94 o 
   4  -7  17       44.03       45.21     10.56 o 
   5  -7  17        9.21       11.67      6.66 o 
   6  -7  17       12.66        3.66      6.76 o 
  -4  -6  17        3.87      -10.46      6.98 o 
  -3  -6  17        3.88        3.04      6.95 o 
  -2  -6  17        7.14        1.03      5.95 o 
  -1  -6  17       26.47       30.33      6.69 o 
   0  -6  17        3.38        9.44      5.53 o 
   1  -6  17       29.40       30.80     10.45 o 
   2  -6  17       14.12       12.88      9.01 o 
   3  -6  17        8.56       12.88      6.36 o 
   4  -6  17       82.00       71.73      8.87 o 
   5  -6  17      165.02      190.92     12.60 o 
   6  -6  17        0.03       -0.06      6.78 o 
   7  -6  17        6.85       18.30      8.02 o 
  -5  -5  17       18.85       19.23     11.51 o 
  -4  -5  17        5.25        7.82      7.58 o 
  -3  -5  17        0.35       -3.38      5.94 o 
  -2  -5  17       60.89       70.43      8.90 o 
  -1  -5  17      293.47      314.88     10.85 o 
   0  -5  17      220.46      260.20     12.19 o 
   1  -5  17        7.72       10.57      8.71 o 
   2  -5  17       83.03       79.62     12.11 o 
   3  -5  17      727.59      755.27     21.19 o 
   4  -5  17      320.15      308.45     13.92 o 
   5  -5  17      130.66      128.46     23.19 o 
   6  -5  17       51.32       57.57      9.88 o 
   7  -5  17        0.75        0.26      7.07 o 
  -5  -4  17        0.18       16.55     11.26 o 
  -4  -4  17       25.02       21.87     10.85 o 
  -3  -4  17       58.69       44.76      7.92 o 
  -2  -4  17      105.52      127.31     18.05 o 
  -1  -4  17      326.68      320.79     14.14 o 
   0  -4  17     1173.10     1068.75     25.21 o 
   1  -4  17      279.16      287.23     18.29 o 
   2  -4  17      153.71      145.15     20.23 o 
   3  -4  17      890.33      836.73     21.91 o 
   4  -4  17      916.87      890.92     23.69 o 
   5  -4  17        5.05        4.19     10.33 o 
   6  -4  17       82.77      108.53     16.07 o 
   7  -4  17        2.47       -2.15      7.38 o 
  -3  -3  17       53.91       43.71     12.16 o 
  -2  -3  17        1.72       -6.87      5.43 o 
  -1  -3  17      196.10      165.19     15.97 o 
   0  -3  17      381.10      328.82     14.62 o 
   1  -3  17       57.54       51.47      9.05 o 
   2  -3  17       60.85       55.88      6.96 o 
   3  -3  17       40.97       48.21      6.90 o 
   4  -3  17       35.98       45.24      9.00 o 
   5  -3  17       10.57        2.41      6.84 o 
   6  -3  17       79.11       58.04      8.83 o 
   7  -3  17        0.24       13.04      7.96 o 
  -3  -2  17      257.94      260.69     13.61 o 
  -2  -2  17       18.47       29.37      5.87 o 
  -1  -2  17       33.22       34.29      5.92 o 
   0  -2  17      189.57      195.49     10.10 o 
   1  -2  17        2.31        8.05      3.81 o 
   2  -2  17      307.51      291.53     48.11 o 
   3  -2  17        6.24        7.78      5.32 o 
   4  -2  17      381.35      398.45     15.38 o 
   5  -2  17       54.63       41.45      7.83 o 
   6  -2  17        0.60        1.31      6.69 o 
   7  -2  17       10.84       11.26     12.33 o 
  -4  -1  17      838.47      863.18     32.29 o 
  -3  -1  17       56.19       52.55      9.48 o 
  -2  -1  17       17.46       22.35      5.31 o 
  -1  -1  17        0.13        1.98      4.57 o 
   0  -1  17      201.44      197.73     26.03 o 
   1  -1  17        5.12       16.81      4.01 o 
   2  -1  17        2.83       -1.22      3.72 o 
   3  -1  17       52.77       44.14     11.31 o 
   4  -1  17        0.03        4.06      5.57 o 
   5  -1  17       59.62       52.31      8.39 o 
   6  -1  17       23.25       33.01      8.55 o 
  -5   0  17       12.96        7.59      8.23 o 
  -4   0  17       96.31       93.07     12.00 o 
  -3   0  17      111.55       84.78     11.03 o 
  -2   0  17      252.98      258.00     16.92 o 
  -1   0  17      387.88      369.23     14.28 o 
   0   0  17        0.28       -3.41      3.00 o 
   1   0  17      212.32      212.20     12.47 o 
   2   0  17       11.79        7.04      3.88 o 
   3   0  17        2.65        5.52      4.20 o 
   4   0  17       37.78       48.34     16.77 o 
   5   0  17        0.44       -1.03      5.86 o 
   6   0  17        1.22       -0.28      6.68 o 
  -6   1  17        8.74        6.97      7.67 o 
  -5   1  17        1.38        6.18      5.84 o 
  -4   1  17      434.98      421.39     15.88 o 
  -3   1  17      518.15      489.20     23.69 o 
  -2   1  17        0.07       -6.22      6.05 o 
  -1   1  17       11.65       23.66      8.24 o 
   0   1  17      238.30      246.00     12.40 o 
   1   1  17      619.84      612.89     18.15 o 
   2   1  17      244.55      238.45     10.74 o 
   3   1  17       11.57       12.21      4.53 o 
   4   1  17      201.13      229.86     10.17 o 
   5   1  17      118.37      114.66      8.47 o 
   6   1  17        0.03       -3.50      5.30 o 
  -6   2  17        0.61       -1.33      6.29 o 
  -5   2  17      210.89      239.99     13.08 o 
  -4   2  17       11.09       14.63      6.40 o 
  -3   2  17        5.05       12.61      5.58 o 
  -2   2  17      159.23      159.13     13.98 o 
  -1   2  17      306.84      295.64     18.61 o 
   0   2  17       19.85       19.11      8.49 o 
   1   2  17      133.11      135.94      6.76 o 
   2   2  17      103.60      107.46      5.95 o 
   3   2  17      772.37      777.14     17.35 o 
   4   2  17      237.95      256.46     15.43 o 
   5   2  17        0.13        3.44      5.12 o 
   6   2  17        5.01       -6.48      8.11 o 
  -7   3  17        3.32        3.48      7.58 o 
  -6   3  17        0.00       -0.06      6.49 o 
  -5   3  17        2.27        1.48      7.45 o 
  -4   3  17       58.20       70.67      8.75 o 
  -3   3  17      124.68      130.60     10.10 o 
  -2   3  17      221.99      205.82     18.72 o 
  -1   3  17      108.94      128.03     13.39 o 
   0   3  17        8.49        1.81      7.52 o 
   1   3  17      522.95      518.59     25.10 o 
   2   3  17        1.63        1.91      3.60 o 
   3   3  17       20.64       20.23      5.19 o 
   4   3  17       19.82       14.38      5.43 o 
   5   3  17      273.31      284.29     19.57 o 
  -7   4  17       24.25       23.44      8.56 o 
  -6   4  17        0.11        3.92      7.80 o 
  -5   4  17       17.12       20.69      7.44 o 
  -4   4  17      131.54      156.86     11.45 o 
  -3   4  17       83.11       77.56      8.85 o 
  -2   4  17       36.85       32.45      7.13 o 
  -1   4  17        5.71       18.99      7.95 o 
   0   4  17      709.86      743.76     30.80 o 
   1   4  17      223.28      222.66     17.63 o 
   2   4  17      102.56      120.89     23.28 o 
   3   4  17       73.44       82.12      7.08 o 
   4   4  17      325.03      319.38     21.93 o 
   5   4  17        4.94       11.80      9.35 o 
  -7   5  17       23.51        6.22      8.31 o 
  -6   5  17        2.42        7.27      7.35 o 
  -5   5  17       32.00       39.46      9.00 o 
  -4   5  17        5.81       12.18      6.66 o 
  -3   5  17       13.58        9.84     10.19 o 
  -2   5  17       56.25       66.35      8.65 o 
  -1   5  17       56.90       60.76     11.25 o 
   0   5  17       26.72       33.07      9.78 o 
   1   5  17       27.23       20.38      7.29 o 
   2   5  17      134.64      142.09     11.19 o 
   3   5  17      225.36      233.04     13.84 o 
   4   5  17        7.06        4.24      9.02 o 
  -6   6  17        0.17       -1.73      6.96 o 
  -5   6  17       83.29       71.71      9.98 o 
  -4   6  17       81.19       78.83      9.36 o 
  -3   6  17      456.52      468.53     18.07 o 
  -2   6  17      431.33      431.05     17.34 o 
  -1   6  17      188.47      175.17     16.51 o 
   0   6  17      192.42      203.42     17.20 o 
   1   6  17        4.46       -0.52      6.36 o 
   2   6  17        0.51       -4.75      5.89 o 
   3   6  17       73.77       93.24     16.12 o 
  -6   7  17       12.82       10.39     14.37 o 
  -5   7  17        2.98       -0.19      7.49 o 
  -4   7  17      204.10      202.74     13.97 o 
  -3   7  17       61.47       64.72      9.44 o 
  -2   7  17        9.13        9.44      6.82 o 
  -1   7  17      296.94      288.74     20.65 o 
   0   7  17       25.65       19.46      7.59 o 
   1   7  17       33.94       24.86      7.72 o 
   2   7  17       18.66       27.92     12.73 o 
   3   7  17       50.47       59.89     15.19 o 
  -6   8  17        0.84       -4.92      7.81 o 
  -5   8  17        5.91        7.91      8.35 o 
  -4   8  17        0.74        4.25      7.34 o 
  -3   8  17       51.25       75.25      9.76 o 
  -2   8  17        4.52       14.31      7.27 o 
  -1   8  17        2.56        1.11      8.66 o 
   0   8  17        4.33        3.01      7.13 o 
   1   8  17        0.00       -5.72     10.88 o 
   2   8  17        9.20        1.32     11.97 o 
  -5   9  17        2.58       -4.71      8.43 o 
  -4   9  17      112.75      139.79     17.95 o 
  -3   9  17       67.17       78.17     11.94 o 
  -2   9  17        0.01       -0.84      7.20 o 
  -1   9  17        0.91        0.35      7.20 o 
   0   9  17        3.05        5.84     11.20 o 
  -3  10  17       98.68      111.49     12.23 o 
  -2  10  17        1.11       -3.51      6.40 o 
   1 -10  18        0.04        6.97     11.82 o 
   2 -10  18        0.12       -3.64     10.95 o 
   3 -10  18        0.88       14.99     12.39 o 
   4 -10  18        4.51        6.41     11.77 o 
  -1  -9  18        1.00        4.50     12.59 o 
   0  -9  18       25.56       27.16     13.21 o 
   1  -9  18        0.13      -13.83      9.22 o 
   2  -9  18       77.55       97.01     15.44 o 
   3  -9  18       27.70       21.07     12.13 o 
   4  -9  18       62.97       67.52     15.02 o 
   5  -9  18       30.41       41.60     14.34 o 
  -2  -8  18       59.02       70.23     15.57 o 
  -1  -8  18       42.81       69.31     14.71 o 
   0  -8  18       27.89       20.03     12.12 o 
   1  -8  18       46.62       48.79     12.94 o 
   2  -8  18        3.55        1.90      9.51 o 
   3  -8  18        0.01       -1.54      9.64 o 
   4  -8  18        7.69       -3.25     10.13 o 
   5  -8  18        4.35        1.98      7.29 o 
   6  -8  18       18.97       22.08      7.91 o 
  -3  -7  18       77.97      107.85     22.47 o 
  -2  -7  18        6.14        7.63      7.35 o 
  -1  -7  18       24.83       17.58     10.99 o 
   0  -7  18       22.64       17.98      6.43 o 
   1  -7  18        4.16        9.39      9.96 o 
   2  -7  18       14.44       14.04     10.72 o 
   3  -7  18       10.15       12.87     10.74 o 
   4  -7  18       25.67       11.49     11.19 o 
   5  -7  18       41.01       41.22      8.28 o 
   6  -7  18        7.02        6.26      9.53 o 
  -4  -6  18        3.49       -7.81      7.11 o 
  -3  -6  18        2.17       -3.89      7.50 o 
  -2  -6  18       54.23       51.14      8.65 o 
  -1  -6  18       64.52       67.30     19.89 o 
   0  -6  18       18.50       28.05     14.96 o 
   1  -6  18        0.07      -11.64      7.76 o 
   2  -6  18       14.27        5.51      9.42 o 
   3  -6  18      135.40      155.93     25.34 o 
   4  -6  18      167.75      173.30     11.80 o 
   5  -6  18        0.03        2.86      9.56 o 
   6  -6  18        4.45        7.72      7.11 o 
  -4  -5  18       25.49       22.75      8.28 o 
  -3  -5  18       16.03        9.57     11.84 o 
  -2  -5  18        5.42        5.00      5.89 o 
  -1  -5  18      139.97      154.69     17.29 o 
   0  -5  18        0.95       -0.26      5.23 o 
   1  -5  18      280.62      272.79     18.75 o 
   2  -5  18      357.28      323.16     20.94 o 
   3  -5  18       38.02       34.75      7.06 o 
   4  -5  18       63.74       92.71     18.28 o 
   5  -5  18      105.87      114.70     17.42 o 
   6  -5  18       14.82       16.43      7.80 o 
  -5  -4  18       30.85       30.89     13.16 o 
  -4  -4  18        8.46       19.87     10.78 o 
  -3  -4  18       11.65       19.21     10.31 o 
  -2  -4  18       71.32       79.81     14.91 o 
  -1  -4  18        6.54       -3.72      5.50 o 
   0  -4  18       26.95       33.37      6.59 o 
   1  -4  18       14.35        8.30      5.56 o 
   2  -4  18        4.73        5.91      5.39 o 
   3  -4  18      192.64      225.16     16.07 o 
   4  -4  18      150.53      138.98     10.54 o 
   5  -4  18       43.11       48.84      8.41 o 
   6  -4  18       49.64       47.81     16.33 o 
  -3  -3  18      102.86      127.24     14.01 o 
  -2  -3  18      694.76      682.37     19.46 o 
  -1  -3  18        0.35       -2.17      4.83 o 
   0  -3  18       71.44       65.33      7.65 o 
   1  -3  18      259.16      252.12     12.35 o 
   2  -3  18     1191.65     1097.66     25.14 o 
   3  -3  18        6.29        2.84      5.40 o 
   4  -3  18      353.23      353.96     14.93 o 
   5  -3  18        0.39        5.62     15.37 o 
   6  -3  18        1.11       -4.06      6.55 o 
  -3  -2  18        1.00       -2.78      6.64 o 
  -2  -2  18      118.18      116.85     12.66 o 
  -1  -2  18      350.39      326.07     12.83 o 
   0  -2  18      639.43      624.39     18.25 o 
   1  -2  18       48.77       43.91      7.29 o 
   2  -2  18       61.83       52.57      6.76 o 
   3  -2  18        1.24       -4.58      5.14 o 
   4  -2  18       17.21       13.90      6.25 o 
   5  -2  18       52.17       58.39      8.85 o 
   6  -2  18        4.20       -1.16      6.79 o 
  -4  -1  18       13.82       15.58      8.18 o 
  -3  -1  18       84.06       94.27     11.88 o 
  -2  -1  18       36.34       42.97      9.37 o 
  -1  -1  18      295.39      289.12     11.82 o 
   0  -1  18      337.95      334.27     23.36 o 
   1  -1  18        0.10       -2.50      3.40 o 
   2  -1  18      260.25      250.81      9.37 o 
   3  -1  18       11.93        7.26      4.49 o 
   4  -1  18        8.26       14.73      7.34 o 
   5  -1  18       41.84       39.27      8.02 o 
   6  -1  18       13.69       10.55      7.56 o 
  -5   0  18       10.70       13.14      8.63 o 
  -4   0  18        0.78       -4.12      6.60 o 
  -3   0  18      391.45      386.30     21.18 o 
  -2   0  18      170.60      216.91     16.18 o 
  -1   0  18        7.88       10.25      7.09 o 
   0   0  18       13.76        8.44      3.51 o 
   1   0  18       22.03       17.57      4.13 o 
   2   0  18       78.31       74.08      5.87 o 
   3   0  18        3.41        2.32      5.22 o 
   4   0  18       44.97       32.96      9.01 o 
   5   0  18        0.45       -6.01      5.78 o 
   6   0  18       11.44        0.04      7.52 o 
  -6   1  18      220.55      198.81     17.99 o 
  -5   1  18        0.28       -1.96      5.80 o 
  -4   1  18        0.05       -2.47      7.04 o 
  -3   1  18       87.69       70.04     11.12 o 
  -2   1  18      313.93      284.28     18.66 o 
  -1   1  18      127.86      140.70     13.50 o 
   0   1  18       36.57       37.05      9.41 o 
   1   1  18        4.39       10.71      3.78 o 
   2   1  18      239.02      211.77      8.69 o 
   3   1  18      236.31      225.16      9.62 o 
   4   1  18      120.13      134.76     12.48 o 
   5   1  18       30.44       31.74      9.77 o 
   6   1  18       31.79       36.24      9.68 o 
  -6   2  18      150.55      152.02     20.46 o 
  -5   2  18       30.04       26.30      7.43 o 
  -4   2  18       52.31       55.64      8.25 o 
  -3   2  18        8.82       17.13      6.28 o 
  -2   2  18       27.43       27.07      8.39 o 
  -1   2  18      956.63      863.21     33.40 o 
   0   2  18       17.59       15.49      8.34 o 
   1   2  18      359.53      353.32     20.87 o 
   2   2  18      391.99      393.93     10.24 o 
   3   2  18       21.27       16.16      7.24 o 
   4   2  18        8.73       13.36      5.30 o 
   5   2  18        0.55        0.95      5.57 o 
  -6   3  18       12.43        9.93      8.56 o 
  -5   3  18        0.08       -3.61      6.05 o 
  -4   3  18       45.02       41.04      7.65 o 
  -3   3  18       60.69       49.29     17.79 o 
  -2   3  18       36.60       24.28      8.31 o 
  -1   3  18        2.52       -4.35      6.10 o 
   0   3  18       55.67       40.46     10.11 o 
   1   3  18       16.28       11.98      8.40 o 
   2   3  18       28.75       27.10     10.93 o 
   3   3  18        1.37        1.05      4.69 o 
   4   3  18      104.81       96.61      7.92 o 
   5   3  18        0.13        8.98      9.07 o 
  -6   4  18        5.00       11.51      9.71 o 
  -5   4  18       13.86       12.32      7.28 o 
  -4   4  18        1.04        5.85      6.26 o 
  -3   4  18        0.48        2.83      6.86 o 
  -2   4  18        0.12       -4.40      5.77 o 
  -1   4  18      200.52      185.72     15.92 o 
   0   4  18      562.27      553.21     26.96 o 
   1   4  18      890.83      943.50     36.10 o 
   2   4  18       28.19       30.02      7.47 o 
   3   4  18       10.93       19.69      9.55 o 
   4   4  18      215.99      245.94     13.27 o 
  -6   5  18       12.35       16.32      8.25 o 
  -5   5  18       10.42       11.01      7.25 o 
  -4   5  18        4.10       -1.52      6.33 o 
  -3   5  18       98.59       92.75     13.62 o 
  -2   5  18      127.48      115.50     10.49 o 
  -1   5  18      428.93      394.16     23.17 o 
   0   5  18        0.03        6.55      8.09 o 
   1   5  18       75.93       83.50     16.66 o 
   2   5  18       19.10       19.17      7.23 o 
   3   5  18      479.65      589.46     21.19 o 
  -6   6  18       30.92       26.44     11.00 o 
  -5   6  18      107.16      123.40     12.06 o 
  -4   6  18        0.27       -3.16      6.34 o 
  -3   6  18      266.36      275.37     14.86 o 
  -2   6  18      408.44      448.43     19.56 o 
  -1   6  18       66.33       67.10     12.46 o 
   0   6  18        0.07        0.45      8.00 o 
   1   6  18       35.09       30.10      8.10 o 
   2   6  18       71.34       98.65     10.78 o 
   3   6  18      264.12      271.11     23.33 o 
  -6   7  18        0.02       -2.27      7.87 o 
  -5   7  18        9.95        7.42      7.92 o 
  -4   7  18       47.27       67.58     20.41 o 
  -3   7  18       35.70       46.68      9.40 o 
  -2   7  18      116.70      125.25     12.14 o 
  -1   7  18       34.81       41.58     11.39 o 
   0   7  18       10.98       -1.38     11.13 o 
   1   7  18       20.52       -0.70      6.94 o 
   2   7  18       13.54       24.85     12.69 o 
  -5   8  18       89.29      103.71     12.24 o 
  -4   8  18       19.00       23.95      8.59 o 
  -3   8  18       21.44        8.09      7.56 o 
  -2   8  18        1.07        1.14      7.08 o 
  -1   8  18        7.02       27.38     10.67 o 
   0   8  18       40.39       41.13      9.16 o 
   1   8  18        2.12       -2.23     11.71 o 
  -4   9  18        2.76        3.52      8.35 o 
  -3   9  18      156.73      144.59     13.34 o 
  -2   9  18       16.31       16.84      8.24 o 
  -1   9  18       70.75       76.35     11.57 o 
   0   9  18        0.02       -3.51      7.17 o 
   0  -9  19       57.92       84.40     16.76 o 
   1  -9  19       14.55        7.51     11.02 o 
   2  -9  19        0.02       -7.25      9.47 o 
   3  -9  19       86.90      100.40     16.62 o 
   4  -9  19       12.13       24.07     13.08 o 
  -1  -8  19        0.57       -8.12     10.60 o 
   0  -8  19       16.53       25.13     12.64 o 
   1  -8  19       13.88       23.88     12.37 o 
   2  -8  19       23.46       26.83     12.37 o 
   3  -8  19      197.30      226.85     21.04 o 
   4  -8  19        0.42        4.90     11.19 o 
   5  -8  19        9.50        6.02      7.55 o 
  -2  -7  19       45.11       37.19     13.00 o 
  -1  -7  19       61.64      100.61     15.47 o 
   0  -7  19       43.08       45.30     12.38 o 
   1  -7  19       18.34       21.11     10.89 o 
   2  -7  19        7.05        7.10     10.38 o 
   3  -7  19       39.78       35.49     11.73 o 
   4  -7  19       97.50      132.45     11.35 o 
   5  -7  19        0.03       -2.27      6.38 o 
  -3  -6  19        0.13       -4.74      7.07 o 
  -2  -6  19        8.46       16.24      7.35 o 
  -1  -6  19       56.86       34.04     11.36 o 
   0  -6  19        0.07       13.80      6.03 o 
   1  -6  19       32.51       30.22     11.30 o 
   2  -6  19        5.26        8.49     10.00 o 
   3  -6  19       11.41       14.18      6.57 o 
   4  -6  19        0.79        1.69     11.43 o 
   5  -6  19        8.03       15.75      7.32 o 
   6  -6  19       47.88       38.10      9.22 o 
  -4  -5  19       20.30       19.15     11.80 o 
  -3  -5  19       18.42       20.91      8.07 o 
  -2  -5  19        7.04        8.99      9.74 o 
  -1  -5  19       12.50       19.88      8.40 o 
   0  -5  19        1.03        3.25      5.25 o 
   1  -5  19       91.93       97.90     10.53 o 
   2  -5  19        0.15        9.19      9.05 o 
   3  -5  19       27.03       39.78      7.45 o 
   4  -5  19      202.07      211.38     12.69 o 
   5  -5  19      127.45      136.88     12.89 o 
   6  -5  19       15.18       28.08      8.37 o 
  -3  -4  19       34.22       43.59     11.95 o 
  -2  -4  19       11.28       18.20      6.15 o 
  -1  -4  19       59.67       68.87      7.91 o 
   0  -4  19        7.12        7.57      5.79 o 
   1  -4  19      132.16      151.16     21.90 o 
   2  -4  19       66.03       64.10      7.75 o 
   3  -4  19        2.40        5.66      5.49 o 
   4  -4  19        0.02       -5.09      5.82 o 
   5  -4  19      342.64      356.16     16.16 o 
   6  -4  19      215.51      243.35     15.02 o 
  -3  -3  19      136.77      119.69     12.27 o 
  -2  -3  19       81.24       86.81      8.73 o 
  -1  -3  19        2.11       -1.44      5.01 o 
   0  -3  19       95.16       81.63     19.97 o 
   1  -3  19       41.06       28.53      6.73 o 
   2  -3  19        7.96        6.58      6.71 o 
   3  -3  19       36.38       24.49      6.49 o 
   4  -3  19      322.98      297.25     13.98 o 
   5  -3  19       80.69      101.17     10.30 o 
   6  -3  19       32.34       26.51      8.50 o 
  -3  -2  19       48.92       62.47     10.32 o 
  -2  -2  19      272.04      281.92     18.23 o 
  -1  -2  19       79.83       79.44      8.06 o 
   0  -2  19       40.41       38.44      6.61 o 
   1  -2  19       33.18       35.33      4.94 o 
   2  -2  19      347.33      329.74     10.92 o 
   3  -2  19       34.96       37.79      6.89 o 
   4  -2  19      187.18      199.92     12.11 o 
   5  -2  19       16.95        1.95      6.49 o 
   6  -2  19       31.91       34.08      9.01 o 
  -4  -1  19       27.35       25.63      9.43 o 
  -3  -1  19       20.68        7.81      7.52 o 
  -2  -1  19        4.25        4.34      7.32 o 
  -1  -1  19        3.16        9.78      7.66 o 
   0  -1  19      203.98      206.78     11.25 o 
   1  -1  19        6.49        4.60      3.90 o 
   2  -1  19        8.00       11.22      7.84 o 
   3  -1  19       31.53       39.66      5.74 o 
   4  -1  19        2.00        1.84      5.95 o 
   5  -1  19       36.86       48.13     16.58 o 
   6  -1  19       64.12       96.35     11.21 o 
  -5   0  19        9.23       13.48      9.47 o 
  -4   0  19        0.28        5.81      8.35 o 
  -3   0  19       22.68       27.20      8.94 o 
  -2   0  19      271.58      265.74     18.36 o 
  -1   0  19      129.46      135.37     13.58 o 
   0   0  19       22.16       29.68      8.91 o 
   1   0  19       34.82       27.36      4.49 o 
   2   0  19      113.42      120.78      7.56 o 
   3   0  19      117.95      104.06      7.41 o 
   4   0  19        0.30        3.16      4.86 o 
   5   0  19       14.23       16.98      5.98 o 
   6   0  19        0.69       -1.57      5.80 o 
  -5   1  19       24.32       16.19      9.52 o 
  -4   1  19        0.32        7.87      8.74 o 
  -3   1  19       15.67        5.71      7.72 o 
  -2   1  19      227.94      203.78     16.64 o 
  -1   1  19       56.97       48.97     10.28 o 
   0   1  19       97.77       81.92     11.99 o 
   1   1  19       60.39       54.28     10.95 o 
   2   1  19       77.65       96.00      6.87 o 
   3   1  19       10.92       10.86      5.70 o 
   4   1  19        4.63        3.56      4.82 o 
   5   1  19        9.56        7.51      5.95 o 
  -6   2  19        0.01        2.32      6.91 o 
  -5   2  19       21.64       24.87     14.50 o 
  -4   2  19      227.99      237.88     18.96 o 
  -3   2  19      247.17      247.35     18.66 o 
  -2   2  19       14.14       14.25      8.61 o 
  -1   2  19        9.46        6.99      7.00 o 
   0   2  19      108.98      112.17     13.81 o 
   1   2  19      500.58      476.57     24.79 o 
   2   2  19       57.72       48.91      6.51 o 
   3   2  19       12.57       14.57      4.93 o 
   4   2  19       11.85       12.27      5.58 o 
   5   2  19      135.93      158.70     10.17 o 
  -6   3  19       15.74       22.41      8.64 o 
  -5   3  19       34.43       39.24      8.54 o 
  -4   3  19        4.57        1.75     11.22 o 
  -3   3  19        1.35       -8.04      5.36 o 
  -2   3  19       58.17       51.02     10.90 o 
  -1   3  19      319.78      316.51     20.61 o 
   0   3  19      250.54      222.90     18.22 o 
   1   3  19       44.84       52.37     11.10 o 
   2   3  19      147.66      187.23     16.84 o 
   3   3  19       43.46       64.71     12.06 o 
   4   3  19       15.17       13.12      9.32 o 
  -6   4  19       16.08       12.13      8.45 o 
  -5   4  19       68.10       76.59     14.29 o 
  -4   4  19       13.46        9.58      6.92 o 
  -3   4  19      111.34      112.29     15.63 o 
  -2   4  19       87.10       99.42     13.85 o 
  -1   4  19       17.17        6.62      8.59 o 
   0   4  19       46.47       60.87     11.32 o 
   1   4  19        6.26       10.12      8.58 o 
   2   4  19       31.19       25.82      9.86 o 
   3   4  19        3.81       -2.90      7.96 o 
   4   4  19       14.12       33.61     11.11 o 
  -6   5  19        1.88       -3.83      7.33 o 
  -5   5  19       68.43       98.17     11.07 o 
  -4   5  19       73.62       90.02     10.55 o 
  -3   5  19      245.71      251.99     14.22 o 
  -2   5  19       59.30       41.77     11.37 o 
  -1   5  19      178.77      202.62     17.89 o 
   0   5  19       19.09       14.02      8.84 o 
   1   5  19       38.80       46.91      8.64 o 
   2   5  19        0.77       -6.21      5.85 o 
   3   5  19       37.74       60.70     12.88 o 
  -5   6  19       12.15       14.94     14.85 o 
  -4   6  19        3.07        7.72      7.41 o 
  -3   6  19       68.65       85.05     10.41 o 
  -2   6  19        0.72        4.06      6.84 o 
  -1   6  19       18.81       42.98     11.38 o 
   0   6  19        7.69        1.93      8.67 o 
   1   6  19        3.17       -1.76      6.57 o 
   2   6  19        3.32        5.60      7.08 o 
  -5   7  19       60.59       67.18     10.52 o 
  -4   7  19       64.36       44.90      9.67 o 
  -3   7  19       33.35       44.97      9.27 o 
  -2   7  19       11.70       18.97      7.73 o 
  -1   7  19        0.04        2.73      9.05 o 
   0   7  19        6.24        4.53      7.45 o 
   1   7  19       16.97       13.60      7.97 o 
   2   7  19       25.79       47.74     14.67 o 
  -4   8  19       82.65       79.02     13.10 o 
  -3   8  19      130.21      146.40     13.09 o 
  -2   8  19       39.08       26.44      8.54 o 
  -1   8  19       74.11       71.14     13.95 o 
   0   8  19        0.03       -1.73      7.24 o 
  -2   9  19        5.87       12.93      8.36 o 
   1  -9  20       30.85       50.96     14.90 o 
   2  -9  20        1.43        1.79     11.33 o 
   3  -9  20       16.56       24.28     13.65 o 
  -1  -8  20       12.87       31.96     13.38 o 
   0  -8  20       35.65       27.68     12.60 o 
   1  -8  20      145.33      198.37     20.93 o 
   2  -8  20       15.00        5.74     11.31 o 
   3  -8  20      171.83      227.22     21.42 o 
   4  -8  20        1.97        4.73     11.75 o 
  -2  -7  20       41.81       57.74     15.16 o 
  -1  -7  20       18.79       25.23     12.31 o 
   0  -7  20       11.35        5.83     10.43 o 
   1  -7  20       11.13        2.00      6.47 o 
   2  -7  20       59.82       70.90     14.08 o 
   3  -7  20       49.10       66.64     13.84 o 
   4  -7  20       10.69       18.35      7.54 o 
   5  -7  20       38.48       54.68      9.77 o 
  -3  -6  20        2.54       -8.43      7.02 o 
  -2  -6  20       64.27       84.24     15.22 o 
  -1  -6  20        0.02      -12.04      8.57 o 
   0  -6  20       13.79       16.16      6.95 o 
   1  -6  20       37.84       47.54      8.08 o 
   2  -6  20       14.05       14.03     11.04 o 
   3  -6  20       25.15       38.12     12.42 o 
   4  -6  20        0.09        8.99      6.55 o 
   5  -6  20        2.95        2.40     10.68 o 
  -3  -5  20        0.00      -11.83     10.65 o 
  -2  -5  20        8.05        5.20     10.13 o 
  -1  -5  20        0.01       -1.71      5.54 o 
   0  -5  20        1.82       -3.55      5.80 o 
   1  -5  20      182.44      178.88     11.54 o 
   2  -5  20       48.41       64.45     13.27 o 
   3  -5  20      188.78      164.49     11.52 o 
   4  -5  20       21.98       13.70      6.71 o 
   5  -5  20      247.56      244.65     14.69 o 
   6  -5  20       18.87       23.43      8.67 o 
  -2  -4  20       19.54       20.23      6.64 o 
  -1  -4  20       46.18       55.56     11.62 o 
   0  -4  20        4.44        6.49      5.76 o 
   1  -4  20       66.68       66.95      8.30 o 
   2  -4  20      172.29      168.41     28.72 o 
   3  -4  20        0.00       -0.97      5.53 o 
   4  -4  20        1.22        2.23      6.19 o 
   5  -4  20       54.59       48.32     13.70 o 
   6  -4  20      139.59      146.66     14.28 o 
  -2  -3  20       29.02       26.18      9.19 o 
  -1  -3  20       19.88       18.46      6.05 o 
   0  -3  20      185.07      149.34     10.24 o 
   1  -3  20      134.49      128.84     10.09 o 
   2  -3  20       23.10       24.67      6.27 o 
   3  -3  20       28.14       23.06      6.53 o 
   4  -3  20       92.02       98.85      9.76 o 
   5  -3  20       38.97       37.01      8.44 o 
   6  -3  20       92.36      101.73     11.59 o 
  -3  -2  20       17.33       26.75      8.75 o 
  -2  -2  20        3.83        7.17      7.51 o 
  -1  -2  20       94.13       95.96     12.43 o 
   0  -2  20       45.18       38.77     10.55 o 
   1  -2  20       91.21       88.09      6.49 o 
   2  -2  20       23.22       20.17      5.02 o 
   3  -2  20        1.49       -1.47      4.49 o 
   4  -2  20       20.83       15.35     17.06 o 
   5  -2  20        8.21       15.32      7.54 o 
   6  -2  20      103.49      122.33     12.37 o 
  -4  -1  20      266.77      281.76     20.07 o 
  -3  -1  20       72.91       74.96     12.16 o 
  -2  -1  20      288.36      300.22     19.59 o 
  -1  -1  20       88.30      105.91     12.97 o 
   0  -1  20      186.25      174.36     15.79 o 
   1  -1  20      269.53      254.95      9.56 o 
   2  -1  20      187.72      176.74      9.76 o 
   3  -1  20       45.81       54.40      7.98 o 
   4  -1  20       37.05       37.75      6.27 o 
   5  -1  20       40.57       42.39      8.81 o 
  -5   0  20       94.61       82.78     13.33 o 
  -4   0  20       78.49       64.48     12.00 o 
  -3   0  20        4.79        9.04      8.21 o 
  -2   0  20      129.82      125.96     14.07 o 
  -1   0  20      461.67      443.42     24.03 o 
   0   0  20      318.23      324.78     20.04 o 
   1   0  20      156.27      159.19      7.76 o 
   2   0  20      126.67      130.45     14.58 o 
   3   0  20       90.99       94.36      7.38 o 
   4   0  20        1.25        2.90      5.14 o 
   5   0  20       37.91       49.45      9.08 o 
  -5   1  20        0.47       -0.51      9.51 o 
  -4   1  20       18.06       20.41      9.84 o 
  -3   1  20       85.39       84.94     12.68 o 
  -2   1  20       48.89       46.30     10.68 o 
  -1   1  20      115.73      108.71     13.76 o 
   0   1  20        2.41        1.67      7.09 o 
   1   1  20       73.80       82.00     12.59 o 
   2   1  20       17.76       18.39      5.02 o 
   3   1  20       55.42       54.33      8.76 o 
   4   1  20        4.83       -2.86      5.03 o 
   5   1  20       37.47       35.77      7.00 o 
  -6   2  20       13.41       13.20      7.92 o 
  -5   2  20       27.70       14.22      7.76 o 
  -4   2  20       65.58       59.67     12.25 o 
  -3   2  20       25.43       17.23      9.33 o 
  -2   2  20        1.49        3.38      7.93 o 
  -1   2  20        6.94        1.30      7.70 o 
   0   2  20        7.01        5.58      8.55 o 
   1   2  20       31.91       27.82     10.04 o 
   2   2  20        9.65        4.97      8.38 o 
   3   2  20       25.24       36.31      6.86 o 
   4   2  20       23.46       23.48      6.10 o 
  -6   3  20       10.45        9.11     12.39 o 
  -5   3  20       25.72       38.72     13.26 o 
  -4   3  20        0.03       -2.44      6.78 o 
  -3   3  20       57.70       63.08     12.60 o 
  -2   3  20       47.55       50.75     11.34 o 
  -1   3  20       78.61       90.32     12.69 o 
   0   3  20      123.69      120.09     14.96 o 
   1   3  20       46.17       49.97     11.30 o 
   2   3  20       48.74       49.14     11.63 o 
   3   3  20       21.24       16.62     10.22 o 
   4   3  20       16.39       16.74     10.47 o 
  -5   4  20        3.23       -1.96     12.67 o 
  -4   4  20       28.36       23.64      8.07 o 
  -3   4  20       40.14       40.19      8.32 o 
  -2   4  20        0.41        1.50      7.87 o 
  -1   4  20       34.08       42.59     11.29 o 
   0   4  20        5.43        8.54      8.77 o 
   1   4  20       36.05       18.59      9.93 o 
   2   4  20      219.32      252.92     20.41 o 
   3   4  20      373.84      414.53     25.61 o 
  -5   5  20        0.36       -0.42      7.76 o 
  -4   5  20        1.12        2.88      7.17 o 
  -3   5  20        1.32        3.73      6.95 o 
  -2   5  20       18.91       24.39     10.40 o 
  -1   5  20        5.35       16.70      9.52 o 
   0   5  20       31.60       34.00     11.01 o 
   1   5  20        5.60       -0.97      6.74 o 
   2   5  20        0.64        9.07      7.41 o 
   3   5  20       32.04       31.90     11.66 o 
  -5   6  20      110.71      142.64     17.61 o 
  -4   6  20        2.35        5.72      7.59 o 
  -3   6  20       15.51        3.83      8.56 o 
  -2   6  20       57.89       56.18     12.21 o 
  -1   6  20       25.63       31.44     11.11 o 
   0   6  20        2.06       -1.76      8.46 o 
   1   6  20       47.28       50.78      9.56 o 
   2   6  20        2.20        6.97      7.58 o 
  -4   7  20      132.92      150.05     25.29 o 
  -3   7  20      210.12      225.35     15.42 o 
  -2   7  20       16.94       31.18     11.71 o 
  -1   7  20       41.17       36.17     11.60 o 
   0   7  20       23.11       12.98      8.21 o 
   1   7  20       36.76       50.86     14.78 o 
  -3   8  20       28.15       14.57      8.92 o 
  -2   8  20       11.54        7.32     10.43 o 
  -1   8  20        0.07       -8.48      9.30 o 
   0  -8  21       18.85       18.03     12.12 o 
   1  -8  21        2.08       10.95     12.07 o 
   2  -8  21        9.19       -0.78     11.02 o 
   3  -8  21       50.40       70.84     16.13 o 
  -1  -7  21        2.37        1.44     11.02 o 
   0  -7  21        4.06       -1.84     10.40 o 
   1  -7  21      234.24      318.44     17.32 o 
   2  -7  21       13.12       17.84     11.25 o 
   3  -7  21        6.69        8.02     11.14 o 
   4  -7  21        4.91       -6.88     11.22 o 
  -2  -6  21        3.86       12.28     11.17 o 
  -1  -6  21       15.74       12.41     10.73 o 
   0  -6  21       38.01       33.33      8.06 o 
   1  -6  21      224.39      246.06     14.08 o 
   2  -6  21        0.10       10.94     10.73 o 
   3  -6  21        2.93        9.44     11.31 o 
   4  -6  21        1.33       18.88      7.47 o 
   5  -6  21       20.13       19.24      8.32 o 
  -2  -5  21       48.18       35.64     12.67 o 
  -1  -5  21       34.03       29.73      7.16 o 
   0  -5  21       10.34        0.34     10.98 o 
   1  -5  21        5.01       17.19      6.74 o 
   2  -5  21        6.12       17.27     11.01 o 
   3  -5  21      193.71      198.41     12.42 o 
   4  -5  21       94.63      111.30     10.77 o 
   5  -5  21        5.11        4.48      7.46 o 
  -2  -4  21        8.93       15.49      8.81 o 
  -1  -4  21       11.36        3.22      5.82 o 
   0  -4  21        0.25        5.41      5.87 o 
   1  -4  21        9.10       13.75      6.33 o 
   2  -4  21        1.14        4.03      9.22 o 
   3  -4  21        3.74       -5.42      5.45 o 
   4  -4  21       68.35       64.21      9.15 o 
   5  -4  21        5.35        8.07      7.32 o 
  -2  -3  21        2.14        6.39      7.79 o 
  -1  -3  21      206.55      216.06     17.03 o 
   0  -3  21       11.02       17.94      6.55 o 
   1  -3  21       37.10       44.86      7.68 o 
   2  -3  21        4.18        0.79      4.32 o 
   3  -3  21      372.61      333.67     14.55 o 
   4  -3  21       17.90       12.41      6.86 o 
   5  -3  21        2.33       -3.39      6.71 o 
  -3  -2  21       28.97       15.20      9.10 o 
  -2  -2  21        9.24        7.31      8.02 o 
  -1  -2  21      114.14       91.38     13.04 o 
   0  -2  21        1.42        7.69      5.99 o 
   1  -2  21      289.80      284.03     13.59 o 
   2  -2  21       52.91       40.05      5.78 o 
   3  -2  21        0.10       -1.27      4.48 o 
   4  -2  21       18.78       24.87      6.08 o 
   5  -2  21        0.01       -1.51     10.16 o 
  -4  -1  21       18.66        8.76      9.50 o 
  -3  -1  21        2.74       -9.89      6.59 o 
  -2  -1  21      109.75       98.17     13.12 o 
  -1  -1  21       21.54       22.13      9.05 o 
   0  -1  21      214.32      219.17     17.58 o 
   1  -1  21       34.67       40.06      5.37 o 
   2  -1  21        0.00        2.24      4.73 o 
   3  -1  21       75.62       76.02      7.10 o 
   4  -1  21       33.01       29.35      6.18 o 
   5  -1  21       18.85       11.12      6.10 o 
  -4   0  21       27.10       22.60     10.30 o 
  -3   0  21      116.34      113.91     14.34 o 
  -2   0  21       35.84       30.41      9.69 o 
  -1   0  21        8.61        9.21      8.55 o 
   0   0  21       27.85       34.97     10.13 o 
   1   0  21      208.35      197.06     17.28 o 
   2   0  21        1.08        4.47      4.18 o 
   3   0  21       17.18       39.68      7.41 o 
   4   0  21       10.32       13.06      6.89 o 
   5   0  21        5.10        5.24      5.67 o 
  -5   1  21       27.71       16.00     10.31 o 
  -4   1  21       37.26       30.90     11.29 o 
  -3   1  21       30.41       38.39     10.62 o 
  -2   1  21      211.18      215.87     17.37 o 
  -1   1  21        0.02        7.31      8.61 o 
   0   1  21      350.59      360.94     22.67 o 
   1   1  21        3.02       14.30      8.87 o 
   2   1  21       56.18       62.06     12.47 o 
   3   1  21       81.28       93.44      7.61 o 
   4   1  21      151.50      165.94     10.12 o 
  -5   2  21       12.81       10.29     10.30 o 
  -4   2  21      131.39      116.46     15.63 o 
  -3   2  21       36.70       34.48     11.08 o 
  -2   2  21       37.03       46.66     11.07 o 
  -1   2  21       41.19       36.19     10.83 o 
   0   2  21       80.36       81.25     13.12 o 
   1   2  21      241.04      249.55     19.09 o 
   2   2  21        5.02       11.04      9.32 o 
   3   2  21      200.85      254.19     20.73 o 
   4   2  21       44.32       40.59     12.25 o 
  -5   3  21       80.44      104.30     11.53 o 
  -4   3  21       19.16       25.38     11.00 o 
  -3   3  21        4.61       19.73     10.13 o 
  -2   3  21       39.77       49.54     11.59 o 
  -1   3  21        0.96       -4.16      7.73 o 
   0   3  21       42.97       64.41     12.47 o 
   1   3  21        2.76        1.71      8.47 o 
   2   3  21        2.46       -7.54      8.33 o 
   3   3  21       18.86       44.66     11.83 o 
   4   3  21       90.68      124.99     16.54 o 
  -5   4  21       13.95       31.57      9.12 o 
  -4   4  21        3.65        7.57      7.81 o 
  -3   4  21       43.03       37.76     11.76 o 
  -2   4  21        9.86        4.06      8.74 o 
  -1   4  21        7.33       -1.07      7.34 o 
   0   4  21       12.72       18.14     10.10 o 
   1   4  21       12.70       22.09     10.43 o 
   2   4  21       14.60       10.98     10.50 o 
   3   4  21       59.83       74.77     14.39 o 
  -5   5  21       18.39       24.31      9.05 o 
  -4   5  21        2.77        2.86      7.68 o 
  -3   5  21      310.16      313.48     23.40 o 
  -2   5  21      222.46      223.23     20.13 o 
  -1   5  21      182.60      206.32     19.15 o 
   0   5  21       10.05        4.40      9.56 o 
   1   5  21       23.03       20.78     14.81 o 
   2   5  21        0.22        8.55     10.46 o 
  -4   6  21        0.00       -2.84      8.66 o 
  -3   6  21      117.69      150.73     12.85 o 
  -2   6  21       14.67        5.99      9.36 o 
  -1   6  21       17.98       13.21     10.59 o 
   0   6  21        6.59       15.30     10.38 o 
   1   6  21      116.58      139.52     12.93 o 
  -3   7  21        2.59        1.77      7.42 o 
  -2   7  21       20.90       40.54     13.09 o 
  -1   7  21        2.55       10.52     10.20 o 
   0   7  21       27.89       28.30     10.92 o 
   0  -7  22        5.69       16.82     12.14 o 
   1  -7  22       10.85       20.75      8.04 o 
   2  -7  22        4.64       13.40     12.39 o 
   3  -7  22      155.46      166.97     20.12 o 
  -1  -6  22        7.76        6.23     11.64 o 
   0  -6  22       46.52       35.96      8.82 o 
   1  -6  22       16.31       32.49      7.77 o 
   2  -6  22       21.37       37.86      8.69 o 
   3  -6  22        2.51        2.41     11.28 o 
   4  -6  22        1.70       -0.16      6.82 o 
  -1  -5  22        3.75        1.92      6.03 o 
   0  -5  22        4.03        7.61      6.80 o 
   1  -5  22       35.20       27.91      7.82 o 
   2  -5  22        0.45        3.05      6.94 o 
   3  -5  22       20.31       20.74      7.17 o 
   4  -5  22       24.39       14.65      7.40 o 
  -2  -4  22       26.75       39.45     10.37 o 
  -1  -4  22      177.52      181.63     16.40 o 
   0  -4  22       43.33       54.93      8.27 o 
   1  -4  22       19.93       19.37      7.21 o 
   2  -4  22       22.39       34.07      8.07 o 
   3  -4  22        5.42        2.53      6.30 o 
   4  -4  22       46.81       30.43      8.30 o 
   5  -4  22       33.77       28.45     14.39 o 
  -2  -3  22        2.47       15.07      9.36 o 
  -1  -3  22       18.78       25.11      9.99 o 
   0  -3  22        5.60        4.62      5.99 o 
   1  -3  22       28.56       18.07      6.90 o 
   2  -3  22        0.08        2.21      4.67 o 
   3  -3  22        0.02        2.06      6.17 o 
   4  -3  22       29.11       36.55      8.32 o 
   5  -3  22       69.96       86.62     11.21 o 
  -3  -2  22       13.96       15.83      9.09 o 
  -2  -2  22        7.25        7.27      8.52 o 
  -1  -2  22       29.68       30.40     10.25 o 
   0  -2  22       65.18       51.70     11.50 o 
   1  -2  22       75.71       96.86     14.34 o 
   2  -2  22        2.06       -1.55      4.46 o 
   3  -2  22       54.82       52.12      6.46 o 
   4  -2  22       19.91       10.02      5.81 o 
   5  -2  22       12.29       19.93      6.63 o 
  -4  -1  22       73.92       80.90     13.89 o 
  -3  -1  22       40.06       33.96     10.46 o 
  -2  -1  22       55.25       47.48     11.17 o 
  -1  -1  22        5.40        9.38      8.87 o 
   0  -1  22        0.25       -6.81      7.15 o 
   1  -1  22       45.15       54.46     11.48 o 
   2  -1  22       10.17       12.34      4.80 o 
   3  -1  22       48.88       64.03      8.13 o 
   4  -1  22        2.21       12.01      5.63 o 
  -4   0  22        1.31        3.18      8.97 o 
  -3   0  22       47.17       30.21     10.84 o 
  -2   0  22        8.14       10.22      8.34 o 
  -1   0  22      145.88      154.38     16.58 o 
   0   0  22        9.29        5.40      8.01 o 
   1   0  22       95.18       86.87     13.53 o 
   2   0  22       40.51       51.66     11.99 o 
   3   0  22       33.63       25.33      5.89 o 
   4   0  22       61.15       90.52      8.30 o 
  -5   1  22        6.38       -2.06      8.98 o 
  -4   1  22      150.26      136.10     17.12 o 
  -3   1  22        0.84        3.56      8.92 o 
  -2   1  22      120.95       95.09     13.83 o 
  -1   1  22       55.18       46.17     11.64 o 
   0   1  22       29.99       44.16     11.06 o 
   1   1  22       35.72       45.17     11.29 o 
   2   1  22       21.05        8.55      8.91 o 
   3   1  22       39.99       33.59     11.24 o 
   4   1  22       30.56       26.42      7.35 o 
  -5   2  22        4.35        9.64     10.55 o 
  -4   2  22        8.70        6.23      9.85 o 
  -3   2  22       27.20       36.46     11.41 o 
  -2   2  22       90.93      111.02     14.60 o 
  -1   2  22        3.21        8.15      8.71 o 
   0   2  22       21.36        4.69      8.73 o 
   1   2  22       70.42       79.77     13.36 o 
   2   2  22        6.01        1.23      8.41 o 
   3   2  22      167.42      203.52     19.54 o 
  -5   3  22       22.22       14.75     11.35 o 
  -4   3  22      186.87      210.15     20.20 o 
  -3   3  22        0.39      -10.44      6.96 o 
  -2   3  22       38.06       28.10     10.53 o 
  -1   3  22       19.55       14.93     10.42 o 
   0   3  22        6.53       -4.68      8.40 o 
   1   3  22       10.10        3.08      8.97 o 
   2   3  22        5.02       10.58      9.87 o 
   3   3  22       28.14       36.39     11.95 o 
  -4   4  22        0.25        6.18     10.37 o 
  -3   4  22        3.42        9.73      9.61 o 
  -2   4  22       81.22       61.61     12.81 o 
  -1   4  22       79.22       98.89     14.98 o 
   0   4  22       22.25       37.36     11.58 o 
   1   4  22       34.17       40.94     12.32 o 
   2   4  22       14.23       -0.74      9.53 o 
  -4   5  22       58.71       55.80     10.44 o 
  -3   5  22       23.27       31.38     12.07 o 
  -2   5  22        1.23        7.38      9.57 o 
  -1   5  22      147.83      153.38     17.71 o 
   0   5  22        0.04        4.24      9.24 o 
   1   5  22        0.09       -7.49      8.13 o 
  -3   6  22        7.75        6.52      9.98 o 
  -2   6  22        6.78        4.15      9.54 o 
  -1   6  22       13.37       21.06     11.05 o 
   0   6  22       12.49        8.22     10.44 o 
   0  -6  23        0.81        7.73      7.22 o 
   1  -6  23        9.93        8.85      7.29 o 
   2  -6  23       16.09       17.96      8.05 o 
   3  -6  23       12.07       -1.93     12.04 o 
  -1  -5  23      257.51      339.74     22.00 o 
   0  -5  23       33.18       31.18      8.10 o 
   1  -5  23        9.29        9.89      7.11 o 
   2  -5  23       52.90       64.85      9.76 o 
   3  -5  23       44.67       48.11      9.23 o 
   4  -5  23       16.70       17.46      8.21 o 
  -1  -4  23        6.90        6.35      8.88 o 
   0  -4  23       32.82       40.92     11.30 o 
   1  -4  23        0.34        2.33      7.74 o 
   2  -4  23        0.64       -0.45      6.60 o 
   3  -4  23       12.99        7.68      5.44 o 
   4  -4  23       13.49       13.95      8.05 o 
  -2  -3  23        5.53        5.09      8.78 o 
  -1  -3  23        7.62        6.04      8.61 o 
   0  -3  23       11.10       20.33     10.01 o 
   1  -3  23       14.53        1.78      6.22 o 
   2  -3  23       65.34       76.70      7.26 o 
   3  -3  23        4.52        7.03      5.56 o 
   4  -3  23       60.49       79.00      8.17 o 
  -3  -2  23        2.65        5.50      8.87 o 
  -2  -2  23        8.03       17.46      9.95 o 
  -1  -2  23        1.50        2.95      8.17 o 
   0  -2  23        2.50       -4.58      7.83 o 
   1  -2  23        0.84        4.44      8.46 o 
   2  -2  23       25.45       20.38      5.44 o 
   3  -2  23      257.09      284.75     11.91 o 
   4  -2  23        2.47        4.23      5.76 o 
  -4  -1  23       30.66       32.93     12.01 o 
  -3  -1  23        1.76       12.54      9.61 o 
  -2  -1  23       51.87       58.03     12.26 o 
  -1  -1  23       10.36        7.11      8.96 o 
   0  -1  23        5.55        6.30      8.88 o 
   1  -1  23       36.80       36.17     11.12 o 
   2  -1  23       12.86       14.50      9.56 o 
   3  -1  23       16.79        7.48      7.69 o 
   4  -1  23        0.00       -0.30      5.41 o 
  -4   0  23       35.68       36.30     12.35 o 
  -3   0  23       39.75       28.09     11.15 o 
  -2   0  23       45.46       53.92     11.68 o 
  -1   0  23       28.02       32.11     11.13 o 
   0   0  23        1.75        6.97      8.71 o 
   1   0  23        1.91        1.40      8.11 o 
   2   0  23       31.38       32.44     11.39 o 
   3   0  23      232.01      300.92     22.80 o 
   4   0  23      121.02      131.99     11.20 o 
  -4   1  23      137.76      170.21     18.44 o 
  -3   1  23        0.10        1.26      8.97 o 
  -2   1  23      131.22      149.38     16.63 o 
  -1   1  23        9.12       17.93      9.63 o 
   0   1  23        7.12       18.00     10.18 o 
   1   1  23       84.50       67.12     13.05 o 
   2   1  23        3.12        0.82      9.28 o 
   3   1  23        3.79        2.65      9.75 o 
  -4   2  23       13.02        6.42      9.92 o 
  -3   2  23        4.15        6.23      9.66 o 
  -2   2  23        6.32        5.23      9.16 o 
  -1   2  23        9.94        2.35      8.75 o 
   0   2  23       32.86       55.62     12.41 o 
   1   2  23       53.54       71.64     13.79 o 
   2   2  23       46.07       35.27     11.86 o 
   3   2  23        0.00       -9.65      9.02 o 
  -4   3  23       17.41       22.23     11.55 o 
  -3   3  23       32.14       19.39     10.40 o 
  -2   3  23       34.02       34.54     11.35 o 
  -1   3  23        0.04       -3.57      8.41 o 
   0   3  23       25.44       35.95     11.64 o 
   1   3  23        0.00        5.81      9.93 o 
   2   3  23      131.56      149.03     18.13 o 
  -4   4  23       93.44      104.77     16.96 o 
  -3   4  23       31.23       32.58     11.45 o 
  -2   4  23        7.48       -1.47      8.82 o 
  -1   4  23       35.58       19.67     10.96 o 
   0   4  23        4.99        4.13      8.98 o 
   1   4  23        0.30       -7.62      9.23 o 
  -3   5  23       45.52       28.01     12.32 o 
  -2   5  23        3.74        4.12     10.02 o 
  -1   5  23       44.37       55.60     13.64 o 
   0   5  23       26.54        4.42     10.21 o 
   0  -5  24        0.02        1.26      9.66 o 
   1  -5  24      133.79      176.60     16.64 o 
   2  -5  24       10.07       13.75      7.98 o 
  -1  -4  24       81.83       98.84     14.76 o 
   0  -4  24       15.22       28.60     10.98 o 
   1  -4  24       89.97       99.69     10.67 o 
   2  -4  24       20.69       10.34      9.13 o 
   3  -4  24        0.83       -0.09      5.51 o 
  -2  -3  24        6.28        8.66      9.73 o 
  -1  -3  24       17.67       11.55      9.76 o 
   0  -3  24       10.58        6.18      9.56 o 
   1  -3  24       10.83       21.54     10.51 o 
   2  -3  24        0.03       -2.14      6.89 o 
   3  -3  24        0.45       -0.16      6.90 o 
  -2  -2  24       53.43       65.20     13.70 o 
  -1  -2  24        0.02        6.16      9.31 o 
   0  -2  24       12.52       16.97      9.78 o 
   1  -2  24        0.04       -0.18      8.65 o 
   2  -2  24       28.22       22.30     10.88 o 
   3  -2  24        5.81       10.00      6.76 o 
  -3  -1  24       15.46        3.21      9.80 o 
  -2  -1  24       41.51       65.59     13.10 o 
  -1  -1  24       11.75       18.98     10.32 o 
   0  -1  24        0.61        9.70      8.53 o 
   1  -1  24       46.73       25.18     10.96 o 
   2  -1  24       31.51       48.10     12.34 o 
   3  -1  24        3.50       -2.66      9.46 o 
  -3   0  24        1.47        4.12      9.22 o 
  -2   0  24       17.74        1.91      8.93 o 
  -1   0  24        1.30        8.20      9.02 o 
   0   0  24       47.12       57.84     12.98 o 
   1   0  24       82.28       90.42     14.44 o 
   2   0  24        0.67       -0.92      9.10 o 
   3   0  24       17.72       18.76     10.81 o 
  -3   1  24        1.51       -7.24      9.07 o 
  -2   1  24       13.32       16.83     10.24 o 
  -1   1  24       80.59       95.24     14.34 o 
   0   1  24       19.28        9.82     10.00 o 
   1   1  24       10.50       18.70      9.68 o 
   2   1  24       10.16       17.24     10.33 o 
  -3   2  24       12.51        3.99      9.23 o 
  -2   2  24        9.39       14.70     10.15 o 
  -1   2  24        1.67       -3.04      8.60 o 
   0   2  24        0.48       -3.79      8.80 o 
   1   2  24       14.97        7.86     10.08 o 
   2   2  24      131.92      172.60     19.14 o 
  -3   3  24        6.68       29.17     12.66 o 
  -2   3  24      111.19      108.54     16.15 o 
  -1   3  24       42.81       55.20     12.57 o 
   0   3  24        1.92        5.73      9.94 o 
   1   3  24       38.92       34.16     12.64 o 
  -2   4  24        0.32      -12.58      8.38 o 
  -1   4  24       27.72        1.78      9.25 o 
   0   4  24        0.00      -12.29      8.19 o 
   0  -4  25        0.25        2.25     10.02 o 
   1  -4  25       69.91       98.38     15.46 o 
  -1  -3  25        2.86        2.66     10.02 o 
   0  -3  25       11.52        2.64      9.61 o 
   1  -3  25        1.24        2.35      9.42 o 
   2  -3  25       21.21       22.46     11.62 o 
  -1  -2  25        0.04       -5.20      9.06 o 
   0  -2  25       25.61        6.03      9.82 o 
   1  -2  25        0.47       -3.80      8.18 o 
   2  -2  25        1.26        2.65      9.94 o 
  -2  -1  25       57.31       61.94     13.51 o 
  -1  -1  25        3.60        3.69      9.66 o 
   0  -1  25      113.41      162.88     18.23 o 
   1  -1  25       30.30       26.42     11.27 o 
   2  -1  25       17.09       28.96     11.72 o 
  -2   0  25        0.49        3.13      9.19 o 
  -1   0  25        1.79      -10.47      8.24 o 
   0   0  25        9.16        9.20     10.18 o 
   1   0  25        0.63        1.52      8.52 o 
   2   0  25       32.72       18.59     11.48 o 
  -2   1  25       66.32       78.51     14.58 o 
  -1   1  25       34.53       39.65     12.58 o 
   0   1  25       65.80       97.05     15.00 o 
   1   1  25        0.74       -5.34      8.73 o 
  -2   2  25       18.56       25.86     11.04 o 
  -1   2  25        0.01       -8.32      8.95 o 
   0   2  25        6.05       14.35     10.60 o 
   1   2  25       14.34       11.79     11.52 o 
  -1   3  25        0.03       -3.90      8.41 o 
                                                 
